# Supplementary material for: 6-Phosphogluconate dehydrogenase promotes mitochondrial fusion and immune suppression in tumor-associated monocytic suppressor cells
Source: Nat Commun. 2026 Jan 14;17:229. doi: 10.1038/s41467-025-68102-8 (PMC12804680; doi:10.1038/s41467-025-68102-8)
Supplement: Supplementary file 4 — Source data [file 41467_2025_68102_MOESM4_ESM.xlsx]

## Sheet: Figure 1
	Figure 1H
		CD4+ T cells					CD8+ T cells
	shPgd	shG6pd	shPgls	Vector		shPgd	shG6pd	shPgls	Vector
	58.0645	45.3763	46.0215	40		51.1811	38.7402	38.7402	36.063
	59.785	37.6344	43.6559	45.3763		60.9449	40	36.063	30.3937
	60.4301	44.5161	32.6882	41.2903		51.0236	36.063	38.8976	37.3228
	Figure 1I
	shPgd	shG6pd	shPgls	Vector
	360	465.333	487.131	431.528
	350	475.333	469.535	473.139
	347	420	414	432
	334	451	448	423
	325	475	443	497
	Figure 1J
		CD4+ T cells					CD8+ T cells
	Tumor Free	Tumor	Negative Control	Positive Control		Tumor Free	Tumor	Negative Control	Positive Control
	75.1	45.6	2.6	99.2		66.4	46.9	4.5	97.6
	61	43.2	3.5	98.2		62.8	52.3	6.5	101.3
	69.9	49.4	4.7	102.6		71.1	49.3	3.2	101.1
	Figure 1K
		Tumor Free M-MDSC	AT3 Tumor M-MDSC
		0.93	4.86
		1.07	4.31
		1	3.7
	Figure 1L
	Figure 1M
		H3			pSTAT3			IgG
	-	33.7797	35.4346	39.8532	0.854425	1.21346	0.878804	1.17383	0.771838	1.05433
	+	131.365	134.318	126.82	2.00778	2.0434	1.78865	0.976564	0.988803	1.03463
	-	52.9818	53.4271	52.7861	1.15766	1.09855	0.963919	0.983212	1.36773	0.649061
	+	91.4514	91.441	91.1669	1.18669	0.939455	1.31408	0.691476	1.16848	1.14005
	-	36.7517	41.2914	35.1916	1.63183	0.713694	0.698246	1.19013	0.69595	1.11392
	+	107.553	107.468	107.12	3.40588	1.85764	2.65953	0.657177	1.01812	1.3247
	-	35.7518	37.4701	37.7981	1.05962	0.940717	1.09568	1.05194	0.933704	1.01436
	+	52.6964	49.9421	53.8581	0.844228	0.844228	0.745918	1.20873	0.975462	0.815808
	Figure 1N
	Vehicle	JSI-124
	10.2447	3.8766
	12.5583	2.1352
	15.8124	4.5844

## Sheet: Figure 2
	Figure 2A
		Pgdfl/fl LysMcre											Pgdfl/fl
	0	0	0	0	0	0	0	0	0	0	0	0	0	0	0	0	0	0	0	0	0	0
	7	1.6875	23.328	15.376	21.142	12.506	4.6305	10.976	12.152	10.816	10.976	0.6655	28.158	22.05	37.57	20.181	18.513	8.125	7.8125	6.348	22.05	16.896
	10	15.376	1.008	15.376	10.944	13.328	10.143	30.324	21.386	26.011	4.851	5.566	17.248	22.3245	37.3625	34.596	23.976	4.6305	4.851	8.928	47.1495	27.3885
	13	21.386	1.6875	16.896	25.432	28.322	29.478	36.936	37.926	15.5585	10.5705	17.9685	35.378	25.1125	52.111	51.2705	29.602	13.95	19.968	15.6735	39.69	33.6875
	17	34.4	15.376	28.158	26.01	31.232	36.822	84.27	32.49	24.624	5.292	14.8955	27.7695	46.575	40.824	50.43	37.926	26.6955	47.432	25.4665	104.284	48.5995
	20	47.432	13.0355	26.568	31.212	59.168	27.7695	66.27	44.5465	42.8655	12.615	15.376	32.856	47.432	81.634	95.2875	55.296	31.1805	26.6955	40.824	124.653	65.824
	23	75.429	23.698	40.572	60.984	82.944	39.71	42.527	42.8655	47.1495	16.65	41.454	51.2705	84.564	76.176	180.668	67.5	40.344	30.324	70.602	173.4	78.975
	26	89.888	47.1495	68.9265	119.556	175.791	74.88	91.035	109.33	92.3355	18.45	56.3295	81.9315	126.514	108.9	247.009	96.8	53.958	29.4335	127.809	242.592	158.386
	30	136.93	75.429	92.2625	148.016	249.275	92.3355	149.683	127.056	173.225	23.04	80.19	129.514	219.284	146.334	409.896	156.816	81.9315	38.988	161.504	351.339	187.911
	33	183.996	105.966	128.375	231.184	326.592	80.6285	183.787	172.827	299.218	37.044	96.8	198.832	243.682	202.794	542.405	242.47	121.104	78.0325	271.584	435.896	271.377
	36	212.544	132.618	150.282	269.115	363.888	102.74	314.792	136.8	397.373	96.8	206.494	221.804	274.604	197.213	567.249	301.806	136.462	154.638	335.226	668.542	325.144
	38	315.171	231.811	186.293	351.014	372.552	88.75	265.243	204.161	341.172	87.5	149.504	279.276	400.95	181.656	705.672	333.894	207.36	107.648	347.328	730.682	454.14
	Figure 2B
		Pgdfl/flLysMcre							Pgdfl/fl
	0	0	0	0	0	0	0	0	0	0	0	0	0	0	0	0	0
	7	0	0	0	0	0	0	0	18	36	222	44	74	0	0	128	22
	11	62	36	175	0	37	0	7	465	246	778	218	257	22	74	376	175
	13	190	157	796	23	119	0	135	1228	409	1311	354	576	81	158	739	302
	15	339	235	1091	82	89	0	174	2446	764	2646	712	1105	157	208	1206	502
	18	612	329	2787	236	250	41	755	3200	1536	3200	1376	2018	481	581	3581	1154
	Figure 2C
		Pgdfl/flLysMcre														Pgdfl/fl
	0	0	0	0	0	0	0	0	0	0	0	0	0	0	0	0	0	0	0	0	0	0	0	0	0	0	0	0	0
	6	52.65	0.5	4.6305	85.6745	17.408	16.337	0.5	49.726	4.6305	20.808	1.6875	34.4605	67.626	37.926	14.8955	37.926	37.044	44.5465	87.725	94.77	99.144	96.237	31	48	55	21	18	62
	8	191.1	0.5	199	250	80.631	70.272	150	164.775	83.1875	120.213	4	118.588	196.992	220	92.697	199.584	123.008	226.482	296.447	455.762	377.196	279.864	114	146	198	78	84	204
	10	760.438	4	265.586	696.632	331.632	87.808	255.792	431.664	269.001	438.893	67.626	439.615	807.651	503.382	343.188	596.759	380.926	675.491	632.462	1013.64	1263.24	853.013	617	578	622	577	418	496
	12	1534.46	0.5	498.525	1193.55	828.184	348.174	599.409	912.022	620.626	740.096	133.956	821.632	1431.43	1179.65	771.456	1337.72	1595.02	784	1799.51	1872.72	1860.86	1748.39	1453	1586	908	1045	1124	1275
	Figure 2D
		Pgdfl/fl LysMcre+Isotype						Pgdfl/fl+Isotype					Pgdfl/flLysMcre+Anti-Ly6C					Pgdfl/fl+Anti-Ly6C
	0	0	0	0	0	0	0	0	0	0	0	0	0	0	0	0	0	0	0	0	0	0
	7	20.691	30.118	34.656	28.0645	20.808	18.259	17.92	22.05	22.05	28.0645	25.272	18.7395	5.292	27.216	20.23	18.259	16.384	22.05	16.337	23.8875	33.212
	10	26.568	62.775	57.112	55.016	44.5465	44.982	44.528	42.527	71.424	67.626	44.982	31.104	26.588	55.016	37.926	31.487	19.652	44.528	20.181	37.926	60.016
	13	29.6595	63.75	41.472	85	96.04	98.696	72.9	102.85	149.698	106.641	105.644	23.275	20.23	41.154	25.272	30.456	39.69	41.6025	35.301	42.527	67.8375
	16	39.69	82.472	47.2305	91.936	110.864	142.721	101.4	92.512	165.292	134.848	124.384	25.272	29.602	52.111	31.941	59.248	80.631	68.4285	35.301	54.1205	119.168
	19	63.36	126.711	71.1865	95.506	134.613	176.128	130.144	108.192	175.338	144.15	131.712	37.8225	69.8625	69.828	37.8225	71.944	117.6	89.232	29.6595	64.827	235.824
	22	99.144	190.512	93.104	119.422	171.166	301.806	178.746	166.093	229.365	257.372	269.568	57.7125	101.4	94.9365	107.892	149.916	204.161	161.448	23.976	89.7345	484.438
	25	131.588	211.266	154.327	176.418	246.24	208.738	196.608	272.281	349.648	312.132	398.502	96.228	139.606	101.124	94.1015	249.158	195.201	128.576	22.032	118.354	501
	28	101.439	203.35	163.8	160.744	189.584	313.45	383.822	516.906	836.482	340.704	566.351	88.434	181.804	93.639	96.9105	346.286	259.002	125.001	131.196	180.918	695.038
	31	160.55	285.404	274.752	255.938	383.818	403.971	473.238	847.728	1362.9	893.022	712.975	154.638	251.896	142.884	128.774	451.497	368.562	320.166	291.688	215.136	711.504
	Figure 2E
	Pgdfl/fl	Pgdfl/flLysMCre
	11015.6	7643.3
	12957.2	3876.04
	1508.23	5161.29
	10974.5	7991.44
	9175.08	7234.07
	5985.4	5720.3
	4988.38	9932.8
	15181.1	10088.7
		5092.31
		8969.2
	Figure 2F
		Arginase 1			iNOS2
		Pgdfl/fl	Pgdfl/flLysMCre		Pgdfl/fl	Pgdfl/flLysMCre
		297	180		271	219
		180	129		213	213
		251	163		250	221
		249	120		223	180
		245	233		238	202
			157			217
	Figure 2G
		CD4+ T cell					CD8+ T cell
	Pgdfl/fl	Pgdfl/flLysMcre	Negative Control	Positive Control		Pgdfl/fl	Pgdfl/flLysMcre	Negative Control	Positive Control
	47.5	62.5	2.2	101.8		46.9	67.1	4.6	99.4
	44.5	59.8	3.1	96.8		50.4	70.4	5.1	98.6
	54.2	69.3	3.4	101.4		56.6	79.6	3.6	102
	Figure 2I
	Pgdfl/fl	Pgdfl/flLysMCre
	93	95
	94	97
	96	94
	94	96
	Figure 2J
		Arginase 1			iNOS2
		Pgdfl/fl	Pgdfl/flLysMCre		Pgdfl/fl	Pgdfl/flLysMCre
		595	445		1999	1268
		611	445		1758	1179
		641	494		1866	1171
	Figure 2K
		CD4+ T cell					CD8+ T cell
	Pgdfl/fl	Pgdfl/flLysMcre	Negative Control	Positive Control		Pgdfl/fl	Pgdfl/flLysMcre	Negative Control	Positive Control
	47.4	72.9	1.6	95.3		44.8	76.9	4.7	96.8
	47	79.9	2.4	101.4		56.8	81.3	2.9	102.5
	55	84.6	3.6	103.3		59.1	84.4	3.8	100.7
	Figure 2L
		Untreated					Pgdfl/fl					Pgdfl/flLysMCre
	0	0	0	0	0	0	0	0	0	0	0	0	0	0	0	0
	7	21.4375	19.7005	17.298	13.5	16.65	20.808	22.6625	22.05	21.386	23.328	12.152	4	19.0575	17.408	18.7395
	10	50.625	31.85	59.7375	35.301	64.8	49.6	65	41.6	21.4375	53.1562	15.21	22.6625	35.594	14.8955	30.625
	13	60.7475	40.432	70.272	50.274	78.336	62.866	90.396	58.725	28.158	70.272	30.456	47.1495	33.696	20.23	36.963
	16	93.288	59.168	67.3745	65.824	89.93	87.6365	96.9105	93.288	85.248	78.75	46.746	67.3745	72.5	49.923	60.016
	19	151.2	93.636	130.144	104.362	140.662	102.74	100.138	109.651	79.488	131.196	52.8	71.5275	78.336	50.784	48.8
	21	180.668	109.512	128.562	103.518	136.458	120.787	134.848	139.264	110.808	152.561	63.7905	75.429	106.434	51.6375	61.952
	24	249.696	125.736	126.846	92.4385	182.329	157.577	194.35	128.335	149.4	206.91	84.096	82.8655	142.2	53.6625	91.008
	27	334.688	202.554	148.84	184.512	215.264	182.329	277.255	201.144	203.456	305.942	127.008	68.479	155.648	51.6375	131.584
	30	581.042	277.108	221.387	314.411	361.998	383.292	571.438	312.666	234.406	526.904	166.698	104.976	146.072	92.2625	180.589
	33	683.467	471.897	433.664	484.075	509.281	495.769	853.936	585.844	389.228	610.018	221.804	120.094	258.75	95.992	215.825

## Sheet: Figure 3F
ID	ImmSupprMyeloid1
KO	0.91318
KO	1.02877
KO	1.18
KO	0.817118
KO	0.922886
KO	1.08449
KO	0.930807
KO	1.21051
KO	0.816466
KO	1.18557
KO	0.819001
KO	1.41764
KO	1.06738
KO	1.1808
KO	0.999471
KO	1.48952
KO	0.955207
KO	0.986831
KO	1.21344
KO	1.01651
KO	1.06464
KO	0.992216
KO	0.37504
KO	1.37525
KO	0.895609
KO	1.20685
KO	0.942087
KO	1.04388
KO	1.33416
KO	0.995296
KO	0.601859
KO	1.42035
KO	1.13993
KO	1.25095
KO	0.951732
KO	1.24691
KO	1.05822
KO	1.08356
KO	1.15424
KO	0.897646
KO	1.1483
KO	1.21357
KO	1.37797
KO	1.06973
KO	0.549005
KO	1.25132
KO	1.04624
KO	0.811937
KO	0.872648
KO	0.981021
KO	0.74085
KO	1.20974
KO	1.08718
KO	0.912897
KO	1.14497
KO	1.19332
KO	0.971985
KO	1.21576
KO	1.24599
KO	0.768612
KO	0.94799
KO	1.27092
KO	1.21304
KO	1.12502
KO	1.02304
KO	1.29069
KO	0.923606
KO	0.979471
KO	0.92167
KO	1.06361
KO	1.54093
KO	1.00068
KO	0.588408
KO	1.1075
KO	0.725849
KO	0.21596
KO	1.07856
KO	0.641638
KO	1.09138
KO	0.771021
KO	0.957619
KO	0.676736
KO	1.35175
KO	0.770993
KO	0.914454
KO	0.844844
KO	0.988581
KO	1.10382
KO	1.09161
KO	1.25872
KO	1.23915
KO	0.835543
KO	0.803738
KO	1.19021
KO	1.05487
KO	1.16419
KO	1.38722
KO	1.23594
KO	1.07336
KO	0.947551
KO	1.02459
KO	1.01831
KO	1.00185
KO	1.36033
KO	1.11194
KO	1.09926
KO	1.40312
KO	0.90289
KO	1.39396
KO	1.14541
KO	1.0879
KO	0.854886
KO	0.80379
KO	1.01067
KO	1.02272
KO	1.39662
KO	1.14638
KO	0.825313
KO	0.346873
KO	1.12878
KO	1.22946
KO	0.87224
KO	0.902582
KO	1.03115
KO	1.30026
KO	1.32518
KO	1.05687
KO	1.12111
KO	0.701098
KO	1.02153
KO	1.0151
KO	1.28741
KO	0.960521
KO	0.816801
KO	1.35434
KO	1.14041
KO	1.15794
KO	0.68194
KO	1.21626
KO	1.12517
KO	0.860918
KO	0.681743
KO	0.986475
KO	0.663557
KO	0.935213
KO	0.649098
KO	1.12281
KO	0.734086
KO	1.48873
KO	0.997837
KO	1.08231
KO	0.947768
KO	1.06307
KO	0.953824
KO	1.00613
KO	0.742705
KO	1.06242
KO	1.2928
KO	0.869976
KO	1.17194
KO	1.1107
KO	0.527985
KO	0.687275
KO	0.973189
KO	1.06506
KO	0.779821
KO	0.586522
KO	0.874275
KO	1.05579
KO	0.906371
KO	1.19589
KO	1.18397
KO	1.13125
KO	1.12171
KO	0.971021
KO	0.896843
KO	1.13044
KO	0.837638
KO	1.21114
KO	1.22894
KO	0.937243
KO	1.07808
KO	0.69192
KO	1.19996
KO	1.00437
KO	1.00439
KO	0.837657
KO	0.947791
KO	0.771312
KO	0.767203
KO	1.28428
KO	1.11423
KO	0.735101
KO	0.627966
KO	1.26255
KO	1.26517
KO	0.939229
KO	1.06154
KO	1.13349
KO	1.0526
KO	0.933309
KO	1.23527
KO	1.21606
KO	1.48336
KO	1.04602
KO	0.605466
KO	0.912475
KO	0.835784
WT	1.18709
WT	1.25477
WT	1.11364
WT	1.35651
WT	0.78092
WT	1.25005
WT	1.07366
WT	1.19037
WT	0.815897
WT	1.16731
WT	0.8363
WT	1.00508
WT	1.10197
WT	1.29108
WT	1.1986
WT	0.837493
WT	1.18345
WT	1.3331
WT	1.0283
WT	1.22767
WT	1.00953
WT	1.30729
WT	1.15238
WT	1.42258
WT	1.45058
WT	1.24925
WT	1.01694
WT	0.747156
WT	1.16476
WT	1.45526
WT	1.35338
WT	0.042371
WT	1.11326
WT	1.45216
WT	1.51717
WT	1.24805
WT	1.33282
WT	1.09027
WT	1.22076
WT	1.42811
WT	1.29274
WT	1.26712
WT	1.10616
WT	1.33672
WT	1.16894
WT	1.16446
WT	1.11773
WT	1.14255
WT	1.34846
WT	1.24532
WT	1.18248
WT	1.11396
WT	1.21981
WT	1.20987
WT	1.37638
WT	1.12285
WT	1.09741
WT	1.18913
WT	1.3977
WT	1.11886
WT	1.26727
WT	1.17192
WT	1.32936
WT	1.031
WT	1.02137
WT	1.26701
WT	0.762814
WT	1.17945
WT	1.15377
WT	1.1992
WT	1.23908
WT	0.990929
WT	1.11409
WT	1.20816
WT	1.07172
WT	0.964942
WT	1.02246
WT	1.16658
WT	0.511748
WT	1.28517
WT	0.808075
WT	1.33319
WT	0.947377
WT	1.27427
WT	1.13468
WT	1.20041
WT	1.09677
WT	1.1136
WT	1.26411
WT	0.660426
WT	1.09985
WT	1.74548
WT	1.15179
WT	1.13151
WT	1.00733
WT	1.41111
WT	0.635127
WT	1.10958
WT	1.27223
WT	1.06318
WT	1.23583
WT	1.54793
WT	1.31912
WT	1.06637
WT	1.25881
WT	1.20319
WT	1.12374
WT	1.30739
WT	1.42307
WT	1.15361
WT	0.6991
WT	1.32863
WT	1.12972
WT	1.09904
WT	0.825762
WT	1.41275
WT	1.38755
WT	0.483343
WT	0.621637
WT	1.32184
WT	1.2307
WT	0.455276
WT	1.19829
WT	1.16395
WT	1.18829
WT	1.20304
WT	0.987891
WT	1.09736
WT	1.34894
WT	0.9717
WT	1.11747
WT	1.11171
WT	1.20818
WT	1.49282
WT	1.34905
WT	0.972352
WT	1.36762
WT	1.28496
WT	0.870605
WT	1.09219
WT	1.16204
WT	0.958563
WT	1.26559
WT	1.3877
WT	1.32783
WT	0.505891
WT	1.17695
WT	0.769897
WT	1.6071
WT	1.20785
WT	1.1335
WT	1.08517
WT	1.0806
WT	0.984979
WT	1.02788
WT	1.29989
WT	1.31676
WT	1.21872
WT	1.25926
WT	0.819869
WT	1.39125
WT	1.32542
WT	1.18297
WT	1.3751
WT	1.05651
WT	1.25118
WT	1.04721
WT	0.969686
WT	1.07515
WT	1.20392
WT	1.18717
WT	1.06963
WT	1.27357
WT	1.22257
WT	1.29886
WT	1.7588
WT	1.20149
WT	1.20988
WT	1.05726
WT	0.962796
WT	0.834672
WT	1.164
WT	1.3228
WT	1.01607
WT	1.44771
WT	1.00781
WT	1.26154
WT	1.17231
WT	1.39205
WT	1.02306
WT	1.14916
WT	1.42814
WT	1.04746
WT	0.719112
WT	1.09336
WT	1.08152
WT	1.19452
WT	0.987617
WT	0.947071
WT	1.08293
WT	1.29533
WT	0.984474
WT	1.29074
WT	1.22514
WT	1.52526
WT	1.13193
WT	1.29213
WT	1.41332
WT	0.664985
WT	1.08966
WT	0.994164
WT	0.776315
WT	1.31763
WT	1.21968
WT	1.25414
WT	1.1417
WT	1.54321
WT	1.27339
WT	1.08478
WT	1.14995
WT	0.735641
WT	1.01027
WT	1.21405
WT	1.0938
WT	0.987396
WT	1.35425
WT	1.10686
WT	1.24688
WT	1.21573
WT	1.17999
WT	1.16295
WT	1.27291
WT	1.23047
WT	1.21716
WT	1.27492
WT	1.0913
WT	1.11408
WT	1.56903
WT	1.25231
WT	1.27881
WT	0.81217
WT	1.46426
WT	1.04084
WT	0.915801
WT	1.03766
WT	1.05944
WT	1.04163
WT	1.07753
WT	1.10666
WT	1.13142
WT	0.860801
WT	1.12691
WT	1.0681
WT	1.17173
WT	1.24412
WT	1.11754
WT	1.19295
WT	1.24759
WT	1.14088
WT	1.12074
WT	1.41392
WT	1.25257
WT	1.25231
WT	1.2333
WT	0.94246
WT	0.971433
WT	1.70796
WT	1.32243
WT	1.05078
WT	1.40056
WT	1.23632
WT	0.894625
WT	1.17149
WT	1.07622
WT	1.28461
WT	1.38536
WT	1.30189
WT	0.71852
WT	1.02565
WT	1.49757
WT	1.19728
WT	1.10941
WT	1.11551
WT	1.52326
WT	1.14866
WT	1.48776
WT	0.965885
WT	1.58059
WT	0.817298
WT	1.03674
WT	0.724452
WT	1.39254
WT	1.12348
WT	1.93206
WT	1.31203

## Sheet: Figure 3G
x	y	pw	type
-0.989997	1.39351e-08	AntigenPres	mMDSC
-0.98978	1.39431e-08	AntigenPres	mMDSC
-0.989563	1.39566e-08	AntigenPres	mMDSC
-0.989346	1.39755e-08	AntigenPres	mMDSC
-0.989129	1.39998e-08	AntigenPres	mMDSC
-0.988912	1.40294e-08	AntigenPres	mMDSC
-0.988695	1.40645e-08	AntigenPres	mMDSC
-0.988478	1.41051e-08	AntigenPres	mMDSC
-0.988261	1.41511e-08	AntigenPres	mMDSC
-0.988044	1.42025e-08	AntigenPres	mMDSC
-0.987827	1.42594e-08	AntigenPres	mMDSC
-0.98761	1.43219e-08	AntigenPres	mMDSC
-0.987393	1.43898e-08	AntigenPres	mMDSC
-0.987176	1.44633e-08	AntigenPres	mMDSC
-0.986959	1.45424e-08	AntigenPres	mMDSC
-0.986742	1.4627e-08	AntigenPres	mMDSC
-0.986525	1.47173e-08	AntigenPres	mMDSC
-0.986308	1.48133e-08	AntigenPres	mMDSC
-0.986091	1.4915e-08	AntigenPres	mMDSC
-0.985874	1.50223e-08	AntigenPres	mMDSC
-0.985657	1.51355e-08	AntigenPres	mMDSC
-0.98544	1.52544e-08	AntigenPres	mMDSC
-0.985223	1.53792e-08	AntigenPres	mMDSC
-0.985006	1.55099e-08	AntigenPres	mMDSC
-0.984789	1.56466e-08	AntigenPres	mMDSC
-0.984572	1.57892e-08	AntigenPres	mMDSC
-0.984355	1.59378e-08	AntigenPres	mMDSC
-0.984138	1.60925e-08	AntigenPres	mMDSC
-0.983921	1.62534e-08	AntigenPres	mMDSC
-0.983704	1.64205e-08	AntigenPres	mMDSC
-0.983487	1.65938e-08	AntigenPres	mMDSC
-0.98327	1.67734e-08	AntigenPres	mMDSC
-0.983053	1.69594e-08	AntigenPres	mMDSC
-0.982836	1.71518e-08	AntigenPres	mMDSC
-0.982619	1.73508e-08	AntigenPres	mMDSC
-0.982402	1.75563e-08	AntigenPres	mMDSC
-0.982185	1.77684e-08	AntigenPres	mMDSC
-0.981968	1.79873e-08	AntigenPres	mMDSC
-0.981751	1.8213e-08	AntigenPres	mMDSC
-0.981534	1.84455e-08	AntigenPres	mMDSC
-0.981317	1.8685e-08	AntigenPres	mMDSC
-0.9811	1.89315e-08	AntigenPres	mMDSC
-0.980883	1.91851e-08	AntigenPres	mMDSC
-0.980666	1.9446e-08	AntigenPres	mMDSC
-0.980449	1.97141e-08	AntigenPres	mMDSC
-0.980232	1.99897e-08	AntigenPres	mMDSC
-0.980015	2.02727e-08	AntigenPres	mMDSC
-0.979798	2.05633e-08	AntigenPres	mMDSC
-0.979581	2.08616e-08	AntigenPres	mMDSC
-0.979364	2.11676e-08	AntigenPres	mMDSC
-0.979147	2.14816e-08	AntigenPres	mMDSC
-0.97893	2.18035e-08	AntigenPres	mMDSC
-0.978713	2.21335e-08	AntigenPres	mMDSC
-0.978496	2.24718e-08	AntigenPres	mMDSC
-0.978279	2.28184e-08	AntigenPres	mMDSC
-0.978062	2.31734e-08	AntigenPres	mMDSC
-0.977845	2.35371e-08	AntigenPres	mMDSC
-0.977628	2.39094e-08	AntigenPres	mMDSC
-0.977411	2.42905e-08	AntigenPres	mMDSC
-0.977194	2.46806e-08	AntigenPres	mMDSC
-0.976977	2.50798e-08	AntigenPres	mMDSC
-0.97676	2.54882e-08	AntigenPres	mMDSC
-0.976543	2.5906e-08	AntigenPres	mMDSC
-0.976326	2.63333e-08	AntigenPres	mMDSC
-0.976109	2.67702e-08	AntigenPres	mMDSC
-0.975892	2.72169e-08	AntigenPres	mMDSC
-0.975675	2.76736e-08	AntigenPres	mMDSC
-0.975458	2.81404e-08	AntigenPres	mMDSC
-0.975241	2.86174e-08	AntigenPres	mMDSC
-0.975024	2.91049e-08	AntigenPres	mMDSC
-0.974807	2.9603e-08	AntigenPres	mMDSC
-0.97459	3.01118e-08	AntigenPres	mMDSC
-0.974373	3.06315e-08	AntigenPres	mMDSC
-0.974156	3.11624e-08	AntigenPres	mMDSC
-0.973939	3.17045e-08	AntigenPres	mMDSC
-0.973722	3.22581e-08	AntigenPres	mMDSC
-0.973505	3.28234e-08	AntigenPres	mMDSC
-0.973288	3.34005e-08	AntigenPres	mMDSC
-0.973071	3.39896e-08	AntigenPres	mMDSC
-0.972854	3.4591e-08	AntigenPres	mMDSC
-0.972637	3.52048e-08	AntigenPres	mMDSC
-0.97242	3.58312e-08	AntigenPres	mMDSC
-0.972203	3.64705e-08	AntigenPres	mMDSC
-0.971986	3.71229e-08	AntigenPres	mMDSC
-0.971769	3.77886e-08	AntigenPres	mMDSC
-0.971552	3.84677e-08	AntigenPres	mMDSC
-0.971335	3.91606e-08	AntigenPres	mMDSC
-0.971118	3.98675e-08	AntigenPres	mMDSC
-0.970901	4.05885e-08	AntigenPres	mMDSC
-0.970684	4.1324e-08	AntigenPres	mMDSC
-0.970466	4.20742e-08	AntigenPres	mMDSC
-0.970249	4.28393e-08	AntigenPres	mMDSC
-0.970032	4.36196e-08	AntigenPres	mMDSC
-0.969815	4.44154e-08	AntigenPres	mMDSC
-0.969598	4.52268e-08	AntigenPres	mMDSC
-0.969381	4.60543e-08	AntigenPres	mMDSC
-0.969164	4.6898e-08	AntigenPres	mMDSC
-0.968947	4.77582e-08	AntigenPres	mMDSC
-0.96873	4.86353e-08	AntigenPres	mMDSC
-0.968513	4.95294e-08	AntigenPres	mMDSC
-0.968296	5.0441e-08	AntigenPres	mMDSC
-0.968079	5.13702e-08	AntigenPres	mMDSC
-0.967862	5.23175e-08	AntigenPres	mMDSC
-0.967645	5.3283e-08	AntigenPres	mMDSC
-0.967428	5.42673e-08	AntigenPres	mMDSC
-0.967211	5.52704e-08	AntigenPres	mMDSC
-0.966994	5.62929e-08	AntigenPres	mMDSC
-0.966777	5.73349e-08	AntigenPres	mMDSC
-0.96656	5.8397e-08	AntigenPres	mMDSC
-0.966343	5.94793e-08	AntigenPres	mMDSC
-0.966126	6.05823e-08	AntigenPres	mMDSC
-0.965909	6.17063e-08	AntigenPres	mMDSC
-0.965692	6.28518e-08	AntigenPres	mMDSC
-0.965475	6.40189e-08	AntigenPres	mMDSC
-0.965258	6.52082e-08	AntigenPres	mMDSC
-0.965041	6.64201e-08	AntigenPres	mMDSC
-0.964824	6.76548e-08	AntigenPres	mMDSC
-0.964607	6.89129e-08	AntigenPres	mMDSC
-0.96439	7.01947e-08	AntigenPres	mMDSC
-0.964173	7.15006e-08	AntigenPres	mMDSC
-0.963956	7.28311e-08	AntigenPres	mMDSC
-0.963739	7.41866e-08	AntigenPres	mMDSC
-0.963522	7.55676e-08	AntigenPres	mMDSC
-0.963305	7.69744e-08	AntigenPres	mMDSC
-0.963088	7.84075e-08	AntigenPres	mMDSC
-0.962871	7.98674e-08	AntigenPres	mMDSC
-0.962654	8.13546e-08	AntigenPres	mMDSC
-0.962437	8.28695e-08	AntigenPres	mMDSC
-0.96222	8.44126e-08	AntigenPres	mMDSC
-0.962003	8.59844e-08	AntigenPres	mMDSC
-0.961786	8.75855e-08	AntigenPres	mMDSC
-0.961569	8.92163e-08	AntigenPres	mMDSC
-0.961352	9.08773e-08	AntigenPres	mMDSC
-0.961135	9.25691e-08	AntigenPres	mMDSC
-0.960918	9.42922e-08	AntigenPres	mMDSC
-0.960701	9.60472e-08	AntigenPres	mMDSC
-0.960484	9.78346e-08	AntigenPres	mMDSC
-0.960267	9.9655e-08	AntigenPres	mMDSC
-0.96005	1.01509e-07	AntigenPres	mMDSC
-0.959833	1.03397e-07	AntigenPres	mMDSC
-0.959616	1.0532e-07	AntigenPres	mMDSC
-0.959399	1.07278e-07	AntigenPres	mMDSC
-0.959182	1.09272e-07	AntigenPres	mMDSC
-0.958965	1.11303e-07	AntigenPres	mMDSC
-0.958748	1.13371e-07	AntigenPres	mMDSC
-0.958531	1.15477e-07	AntigenPres	mMDSC
-0.958314	1.17622e-07	AntigenPres	mMDSC
-0.958097	1.19805e-07	AntigenPres	mMDSC
-0.95788	1.22029e-07	AntigenPres	mMDSC
-0.957663	1.24293e-07	AntigenPres	mMDSC
-0.957446	1.26599e-07	AntigenPres	mMDSC
-0.957229	1.28947e-07	AntigenPres	mMDSC
-0.957012	1.31337e-07	AntigenPres	mMDSC
-0.956795	1.33771e-07	AntigenPres	mMDSC
-0.956578	1.36249e-07	AntigenPres	mMDSC
-0.956361	1.38773e-07	AntigenPres	mMDSC
-0.956144	1.41342e-07	AntigenPres	mMDSC
-0.955927	1.43957e-07	AntigenPres	mMDSC
-0.95571	1.46621e-07	AntigenPres	mMDSC
-0.955493	1.49332e-07	AntigenPres	mMDSC
-0.955276	1.52093e-07	AntigenPres	mMDSC
-0.955059	1.54903e-07	AntigenPres	mMDSC
-0.954842	1.57765e-07	AntigenPres	mMDSC
-0.954625	1.60678e-07	AntigenPres	mMDSC
-0.954408	1.63643e-07	AntigenPres	mMDSC
-0.954191	1.66663e-07	AntigenPres	mMDSC
-0.953974	1.69736e-07	AntigenPres	mMDSC
-0.953757	1.72865e-07	AntigenPres	mMDSC
-0.95354	1.76051e-07	AntigenPres	mMDSC
-0.953323	1.79294e-07	AntigenPres	mMDSC
-0.953106	1.82595e-07	AntigenPres	mMDSC
-0.952889	1.85955e-07	AntigenPres	mMDSC
-0.952672	1.89376e-07	AntigenPres	mMDSC
-0.952455	1.92858e-07	AntigenPres	mMDSC
-0.952238	1.96403e-07	AntigenPres	mMDSC
-0.952021	2.00011e-07	AntigenPres	mMDSC
-0.951804	2.03684e-07	AntigenPres	mMDSC
-0.951587	2.07423e-07	AntigenPres	mMDSC
-0.95137	2.11229e-07	AntigenPres	mMDSC
-0.951153	2.15102e-07	AntigenPres	mMDSC
-0.950936	2.19045e-07	AntigenPres	mMDSC
-0.950719	2.23059e-07	AntigenPres	mMDSC
-0.950502	2.27143e-07	AntigenPres	mMDSC
-0.950285	2.31301e-07	AntigenPres	mMDSC
-0.950068	2.35533e-07	AntigenPres	mMDSC
-0.949851	2.3984e-07	AntigenPres	mMDSC
-0.949634	2.44224e-07	AntigenPres	mMDSC
-0.949417	2.48686e-07	AntigenPres	mMDSC
-0.9492	2.53228e-07	AntigenPres	mMDSC
-0.948983	2.5785e-07	AntigenPres	mMDSC
-0.948766	2.62554e-07	AntigenPres	mMDSC
-0.948549	2.67341e-07	AntigenPres	mMDSC
-0.948332	2.72214e-07	AntigenPres	mMDSC
-0.948115	2.77173e-07	AntigenPres	mMDSC
-0.947898	2.8222e-07	AntigenPres	mMDSC
-0.947681	2.87356e-07	AntigenPres	mMDSC
-0.947464	2.92583e-07	AntigenPres	mMDSC
-0.947247	2.97902e-07	AntigenPres	mMDSC
-0.94703	3.03316e-07	AntigenPres	mMDSC
-0.946813	3.08825e-07	AntigenPres	mMDSC
-0.946596	3.14431e-07	AntigenPres	mMDSC
-0.946379	3.20136e-07	AntigenPres	mMDSC
-0.946162	3.25942e-07	AntigenPres	mMDSC
-0.945945	3.3185e-07	AntigenPres	mMDSC
-0.945728	3.37862e-07	AntigenPres	mMDSC
-0.945511	3.4398e-07	AntigenPres	mMDSC
-0.945294	3.50205e-07	AntigenPres	mMDSC
-0.945077	3.5654e-07	AntigenPres	mMDSC
-0.94486	3.62987e-07	AntigenPres	mMDSC
-0.944643	3.69546e-07	AntigenPres	mMDSC
-0.944426	3.76221e-07	AntigenPres	mMDSC
-0.944209	3.83012e-07	AntigenPres	mMDSC
-0.943992	3.89923e-07	AntigenPres	mMDSC
-0.943775	3.96954e-07	AntigenPres	mMDSC
-0.943558	4.04109e-07	AntigenPres	mMDSC
-0.943341	4.11389e-07	AntigenPres	mMDSC
-0.943124	4.18796e-07	AntigenPres	mMDSC
-0.942907	4.26333e-07	AntigenPres	mMDSC
-0.94269	4.34001e-07	AntigenPres	mMDSC
-0.942473	4.41803e-07	AntigenPres	mMDSC
-0.942256	4.49741e-07	AntigenPres	mMDSC
-0.942039	4.57818e-07	AntigenPres	mMDSC
-0.941822	4.66035e-07	AntigenPres	mMDSC
-0.941605	4.74396e-07	AntigenPres	mMDSC
-0.941388	4.82902e-07	AntigenPres	mMDSC
-0.941171	4.91555e-07	AntigenPres	mMDSC
-0.940954	5.00359e-07	AntigenPres	mMDSC
-0.940737	5.09317e-07	AntigenPres	mMDSC
-0.94052	5.18429e-07	AntigenPres	mMDSC
-0.940303	5.277e-07	AntigenPres	mMDSC
-0.940086	5.37132e-07	AntigenPres	mMDSC
-0.939869	5.46727e-07	AntigenPres	mMDSC
-0.939652	5.56488e-07	AntigenPres	mMDSC
-0.939435	5.66418e-07	AntigenPres	mMDSC
-0.939218	5.7652e-07	AntigenPres	mMDSC
-0.939001	5.86796e-07	AntigenPres	mMDSC
-0.938784	5.97251e-07	AntigenPres	mMDSC
-0.938567	6.07885e-07	AntigenPres	mMDSC
-0.93835	6.18704e-07	AntigenPres	mMDSC
-0.938133	6.29708e-07	AntigenPres	mMDSC
-0.937915	6.40903e-07	AntigenPres	mMDSC
-0.937698	6.5229e-07	AntigenPres	mMDSC
-0.937481	6.63874e-07	AntigenPres	mMDSC
-0.937264	6.75657e-07	AntigenPres	mMDSC
-0.937047	6.87642e-07	AntigenPres	mMDSC
-0.93683	6.99834e-07	AntigenPres	mMDSC
-0.936613	7.12235e-07	AntigenPres	mMDSC
-0.936396	7.24849e-07	AntigenPres	mMDSC
-0.936179	7.37679e-07	AntigenPres	mMDSC
-0.935962	7.50729e-07	AntigenPres	mMDSC
-0.935745	7.64003e-07	AntigenPres	mMDSC
-0.935528	7.77505e-07	AntigenPres	mMDSC
-0.935311	7.91237e-07	AntigenPres	mMDSC
-0.935094	8.05205e-07	AntigenPres	mMDSC
-0.934877	8.19411e-07	AntigenPres	mMDSC
-0.93466	8.3386e-07	AntigenPres	mMDSC
-0.934443	8.48555e-07	AntigenPres	mMDSC
-0.934226	8.63502e-07	AntigenPres	mMDSC
-0.934009	8.78703e-07	AntigenPres	mMDSC
-0.933792	8.94164e-07	AntigenPres	mMDSC
-0.933575	9.09888e-07	AntigenPres	mMDSC
-0.933358	9.2588e-07	AntigenPres	mMDSC
-0.933141	9.42144e-07	AntigenPres	mMDSC
-0.932924	9.58684e-07	AntigenPres	mMDSC
-0.932707	9.75506e-07	AntigenPres	mMDSC
-0.93249	9.92613e-07	AntigenPres	mMDSC
-0.932273	1.01001e-06	AntigenPres	mMDSC
-0.932056	1.0277e-06	AntigenPres	mMDSC
-0.931839	1.0457e-06	AntigenPres	mMDSC
-0.931622	1.06399e-06	AntigenPres	mMDSC
-0.931405	1.0826e-06	AntigenPres	mMDSC
-0.931188	1.10153e-06	AntigenPres	mMDSC
-0.930971	1.12077e-06	AntigenPres	mMDSC
-0.930754	1.14034e-06	AntigenPres	mMDSC
-0.930537	1.16024e-06	AntigenPres	mMDSC
-0.93032	1.18047e-06	AntigenPres	mMDSC
-0.930103	1.20105e-06	AntigenPres	mMDSC
-0.929886	1.22197e-06	AntigenPres	mMDSC
-0.929669	1.24325e-06	AntigenPres	mMDSC
-0.929452	1.26488e-06	AntigenPres	mMDSC
-0.929235	1.28688e-06	AntigenPres	mMDSC
-0.929018	1.30925e-06	AntigenPres	mMDSC
-0.928801	1.33199e-06	AntigenPres	mMDSC
-0.928584	1.35512e-06	AntigenPres	mMDSC
-0.928367	1.37864e-06	AntigenPres	mMDSC
-0.92815	1.40255e-06	AntigenPres	mMDSC
-0.927933	1.42686e-06	AntigenPres	mMDSC
-0.927716	1.45158e-06	AntigenPres	mMDSC
-0.927499	1.47671e-06	AntigenPres	mMDSC
-0.927282	1.50226e-06	AntigenPres	mMDSC
-0.927065	1.52825e-06	AntigenPres	mMDSC
-0.926848	1.55466e-06	AntigenPres	mMDSC
-0.926631	1.58152e-06	AntigenPres	mMDSC
-0.926414	1.60883e-06	AntigenPres	mMDSC
-0.926197	1.63659e-06	AntigenPres	mMDSC
-0.92598	1.66481e-06	AntigenPres	mMDSC
-0.925763	1.69351e-06	AntigenPres	mMDSC
-0.925546	1.72269e-06	AntigenPres	mMDSC
-0.925329	1.75235e-06	AntigenPres	mMDSC
-0.925112	1.7825e-06	AntigenPres	mMDSC
-0.924895	1.81316e-06	AntigenPres	mMDSC
-0.924678	1.84432e-06	AntigenPres	mMDSC
-0.924461	1.876e-06	AntigenPres	mMDSC
-0.924244	1.90821e-06	AntigenPres	mMDSC
-0.924027	1.94096e-06	AntigenPres	mMDSC
-0.92381	1.97424e-06	AntigenPres	mMDSC
-0.923593	2.00808e-06	AntigenPres	mMDSC
-0.923376	2.04248e-06	AntigenPres	mMDSC
-0.923159	2.07745e-06	AntigenPres	mMDSC
-0.922942	2.113e-06	AntigenPres	mMDSC
-0.922725	2.14913e-06	AntigenPres	mMDSC
-0.922508	2.18586e-06	AntigenPres	mMDSC
-0.922291	2.2232e-06	AntigenPres	mMDSC
-0.922074	2.26116e-06	AntigenPres	mMDSC
-0.921857	2.29974e-06	AntigenPres	mMDSC
-0.92164	2.33895e-06	AntigenPres	mMDSC
-0.921423	2.37882e-06	AntigenPres	mMDSC
-0.921206	2.41934e-06	AntigenPres	mMDSC
-0.920989	2.46052e-06	AntigenPres	mMDSC
-0.920772	2.50239e-06	AntigenPres	mMDSC
-0.920555	2.54494e-06	AntigenPres	mMDSC
-0.920338	2.58819e-06	AntigenPres	mMDSC
-0.920121	2.63215e-06	AntigenPres	mMDSC
-0.919904	2.67683e-06	AntigenPres	mMDSC
-0.919687	2.72224e-06	AntigenPres	mMDSC
-0.91947	2.7684e-06	AntigenPres	mMDSC
-0.919253	2.81531e-06	AntigenPres	mMDSC
-0.919036	2.86299e-06	AntigenPres	mMDSC
-0.918819	2.91145e-06	AntigenPres	mMDSC
-0.918602	2.9607e-06	AntigenPres	mMDSC
-0.918385	3.01076e-06	AntigenPres	mMDSC
-0.918168	3.06163e-06	AntigenPres	mMDSC
-0.917951	3.11334e-06	AntigenPres	mMDSC
-0.917734	3.16588e-06	AntigenPres	mMDSC
-0.917517	3.21929e-06	AntigenPres	mMDSC
-0.9173	3.27356e-06	AntigenPres	mMDSC
-0.917083	3.32872e-06	AntigenPres	mMDSC
-0.916866	3.38477e-06	AntigenPres	mMDSC
-0.916649	3.44173e-06	AntigenPres	mMDSC
-0.916432	3.49962e-06	AntigenPres	mMDSC
-0.916215	3.55845e-06	AntigenPres	mMDSC
-0.915998	3.61823e-06	AntigenPres	mMDSC
-0.915781	3.67898e-06	AntigenPres	mMDSC
-0.915564	3.74072e-06	AntigenPres	mMDSC
-0.915347	3.80346e-06	AntigenPres	mMDSC
-0.91513	3.86721e-06	AntigenPres	mMDSC
-0.914913	3.93199e-06	AntigenPres	mMDSC
-0.914696	3.99782e-06	AntigenPres	mMDSC
-0.914479	4.06471e-06	AntigenPres	mMDSC
-0.914262	4.13268e-06	AntigenPres	mMDSC
-0.914045	4.20175e-06	AntigenPres	mMDSC
-0.913828	4.27193e-06	AntigenPres	mMDSC
-0.913611	4.34325e-06	AntigenPres	mMDSC
-0.913394	4.41571e-06	AntigenPres	mMDSC
-0.913177	4.48933e-06	AntigenPres	mMDSC
-0.91296	4.56415e-06	AntigenPres	mMDSC
-0.912743	4.64016e-06	AntigenPres	mMDSC
-0.912526	4.71739e-06	AntigenPres	mMDSC
-0.912309	4.79587e-06	AntigenPres	mMDSC
-0.912092	4.8756e-06	AntigenPres	mMDSC
-0.911875	4.95661e-06	AntigenPres	mMDSC
-0.911658	5.03892e-06	AntigenPres	mMDSC
-0.911441	5.12255e-06	AntigenPres	mMDSC
-0.911224	5.20751e-06	AntigenPres	mMDSC
-0.911007	5.29383e-06	AntigenPres	mMDSC
-0.91079	5.38154e-06	AntigenPres	mMDSC
-0.910573	5.47064e-06	AntigenPres	mMDSC
-0.910356	5.56117e-06	AntigenPres	mMDSC
-0.910139	5.65314e-06	AntigenPres	mMDSC
-0.909922	5.74657e-06	AntigenPres	mMDSC
-0.909705	5.8415e-06	AntigenPres	mMDSC
-0.909488	5.93793e-06	AntigenPres	mMDSC
-0.909271	6.0359e-06	AntigenPres	mMDSC
-0.909054	6.13543e-06	AntigenPres	mMDSC
-0.908837	6.23654e-06	AntigenPres	mMDSC
-0.90862	6.33925e-06	AntigenPres	mMDSC
-0.908403	6.44359e-06	AntigenPres	mMDSC
-0.908186	6.54959e-06	AntigenPres	mMDSC
-0.907969	6.65727e-06	AntigenPres	mMDSC
-0.907752	6.76666e-06	AntigenPres	mMDSC
-0.907535	6.87777e-06	AntigenPres	mMDSC
-0.907318	6.99065e-06	AntigenPres	mMDSC
-0.907101	7.1053e-06	AntigenPres	mMDSC
-0.906884	7.22177e-06	AntigenPres	mMDSC
-0.906667	7.34008e-06	AntigenPres	mMDSC
-0.90645	7.46026e-06	AntigenPres	mMDSC
-0.906233	7.58233e-06	AntigenPres	mMDSC
-0.906016	7.70632e-06	AntigenPres	mMDSC
-0.905799	7.83227e-06	AntigenPres	mMDSC
-0.905582	7.9602e-06	AntigenPres	mMDSC
-0.905365	8.09014e-06	AntigenPres	mMDSC
-0.905147	8.22212e-06	AntigenPres	mMDSC
-0.90493	8.35618e-06	AntigenPres	mMDSC
-0.904713	8.49234e-06	AntigenPres	mMDSC
-0.904496	8.63064e-06	AntigenPres	mMDSC
-0.904279	8.7711e-06	AntigenPres	mMDSC
-0.904062	8.91377e-06	AntigenPres	mMDSC
-0.903845	9.05867e-06	AntigenPres	mMDSC
-0.903628	9.20583e-06	AntigenPres	mMDSC
-0.903411	9.3553e-06	AntigenPres	mMDSC
-0.903194	9.50711e-06	AntigenPres	mMDSC
-0.902977	9.66128e-06	AntigenPres	mMDSC
-0.90276	9.81786e-06	AntigenPres	mMDSC
-0.902543	9.97688e-06	AntigenPres	mMDSC
-0.902326	1.01384e-05	AntigenPres	mMDSC
-0.902109	1.03024e-05	AntigenPres	mMDSC
-0.901892	1.0469e-05	AntigenPres	mMDSC
-0.901675	1.06381e-05	AntigenPres	mMDSC
-0.901458	1.08099e-05	AntigenPres	mMDSC
-0.901241	1.09844e-05	AntigenPres	mMDSC
-0.901024	1.11616e-05	AntigenPres	mMDSC
-0.900807	1.13415e-05	AntigenPres	mMDSC
-0.90059	1.15242e-05	AntigenPres	mMDSC
-0.900373	1.17097e-05	AntigenPres	mMDSC
-0.900156	1.18981e-05	AntigenPres	mMDSC
-0.899939	1.20895e-05	AntigenPres	mMDSC
-0.899722	1.22837e-05	AntigenPres	mMDSC
-0.899505	1.2481e-05	AntigenPres	mMDSC
-0.899288	1.26814e-05	AntigenPres	mMDSC
-0.899071	1.28848e-05	AntigenPres	mMDSC
-0.898854	1.30914e-05	AntigenPres	mMDSC
-0.898637	1.33011e-05	AntigenPres	mMDSC
-0.89842	1.35141e-05	AntigenPres	mMDSC
-0.898203	1.37304e-05	AntigenPres	mMDSC
-0.897986	1.39499e-05	AntigenPres	mMDSC
-0.897769	1.41729e-05	AntigenPres	mMDSC
-0.897552	1.43993e-05	AntigenPres	mMDSC
-0.897335	1.46292e-05	AntigenPres	mMDSC
-0.897118	1.48626e-05	AntigenPres	mMDSC
-0.896901	1.50995e-05	AntigenPres	mMDSC
-0.896684	1.53401e-05	AntigenPres	mMDSC
-0.896467	1.55844e-05	AntigenPres	mMDSC
-0.89625	1.58324e-05	AntigenPres	mMDSC
-0.896033	1.60843e-05	AntigenPres	mMDSC
-0.895816	1.63399e-05	AntigenPres	mMDSC
-0.895599	1.65995e-05	AntigenPres	mMDSC
-0.895382	1.6863e-05	AntigenPres	mMDSC
-0.895165	1.71306e-05	AntigenPres	mMDSC
-0.894948	1.74022e-05	AntigenPres	mMDSC
-0.894731	1.7678e-05	AntigenPres	mMDSC
-0.894514	1.79579e-05	AntigenPres	mMDSC
-0.894297	1.82422e-05	AntigenPres	mMDSC
-0.89408	1.85307e-05	AntigenPres	mMDSC
-0.893863	1.88236e-05	AntigenPres	mMDSC
-0.893646	1.9121e-05	AntigenPres	mMDSC
-0.893429	1.94229e-05	AntigenPres	mMDSC
-0.893212	1.97294e-05	AntigenPres	mMDSC
-0.892995	2.00405e-05	AntigenPres	mMDSC
-0.892778	2.03563e-05	AntigenPres	mMDSC
-0.892561	2.06769e-05	AntigenPres	mMDSC
-0.892344	2.10023e-05	AntigenPres	mMDSC
-0.892127	2.13327e-05	AntigenPres	mMDSC
-0.89191	2.16681e-05	AntigenPres	mMDSC
-0.891693	2.20085e-05	AntigenPres	mMDSC
-0.891476	2.2354e-05	AntigenPres	mMDSC
-0.891259	2.27048e-05	AntigenPres	mMDSC
-0.891042	2.30608e-05	AntigenPres	mMDSC
-0.890825	2.34222e-05	AntigenPres	mMDSC
-0.890608	2.3789e-05	AntigenPres	mMDSC
-0.890391	2.41614e-05	AntigenPres	mMDSC
-0.890174	2.45393e-05	AntigenPres	mMDSC
-0.889957	2.49229e-05	AntigenPres	mMDSC
-0.88974	2.53123e-05	AntigenPres	mMDSC
-0.889523	2.57075e-05	AntigenPres	mMDSC
-0.889306	2.61086e-05	AntigenPres	mMDSC
-0.889089	2.65157e-05	AntigenPres	mMDSC
-0.888872	2.69289e-05	AntigenPres	mMDSC
-0.888655	2.73483e-05	AntigenPres	mMDSC
-0.888438	2.7774e-05	AntigenPres	mMDSC
-0.888221	2.8206e-05	AntigenPres	mMDSC
-0.888004	2.86444e-05	AntigenPres	mMDSC
-0.887787	2.90894e-05	AntigenPres	mMDSC
-0.88757	2.9541e-05	AntigenPres	mMDSC
-0.887353	2.99993e-05	AntigenPres	mMDSC
-0.887136	3.04645e-05	AntigenPres	mMDSC
-0.886919	3.09366e-05	AntigenPres	mMDSC
-0.886702	3.14157e-05	AntigenPres	mMDSC
-0.886485	3.19019e-05	AntigenPres	mMDSC
-0.886268	3.23953e-05	AntigenPres	mMDSC
-0.886051	3.2896e-05	AntigenPres	mMDSC
-0.885834	3.34042e-05	AntigenPres	mMDSC
-0.885617	3.39198e-05	AntigenPres	mMDSC
-0.8854	3.44431e-05	AntigenPres	mMDSC
-0.885183	3.49742e-05	AntigenPres	mMDSC
-0.884966	3.5513e-05	AntigenPres	mMDSC
-0.884749	3.60599e-05	AntigenPres	mMDSC
-0.884532	3.66148e-05	AntigenPres	mMDSC
-0.884315	3.71779e-05	AntigenPres	mMDSC
-0.884098	3.77493e-05	AntigenPres	mMDSC
-0.883881	3.83291e-05	AntigenPres	mMDSC
-0.883664	3.89174e-05	AntigenPres	mMDSC
-0.883447	3.95144e-05	AntigenPres	mMDSC
-0.88323	4.01201e-05	AntigenPres	mMDSC
-0.883013	4.07348e-05	AntigenPres	mMDSC
-0.882796	4.13585e-05	AntigenPres	mMDSC
-0.882579	4.19913e-05	AntigenPres	mMDSC
-0.882362	4.26334e-05	AntigenPres	mMDSC
-0.882145	4.32849e-05	AntigenPres	mMDSC
-0.881928	4.39459e-05	AntigenPres	mMDSC
-0.881711	4.46166e-05	AntigenPres	mMDSC
-0.881494	4.52971e-05	AntigenPres	mMDSC
-0.881277	4.59875e-05	AntigenPres	mMDSC
-0.88106	4.6688e-05	AntigenPres	mMDSC
-0.880843	4.73987e-05	AntigenPres	mMDSC
-0.880626	4.81198e-05	AntigenPres	mMDSC
-0.880409	4.88514e-05	AntigenPres	mMDSC
-0.880192	4.95936e-05	AntigenPres	mMDSC
-0.879975	5.03466e-05	AntigenPres	mMDSC
-0.879758	5.11105e-05	AntigenPres	mMDSC
-0.879541	5.18856e-05	AntigenPres	mMDSC
-0.879324	5.26719e-05	AntigenPres	mMDSC
-0.879107	5.34696e-05	AntigenPres	mMDSC
-0.87889	5.42788e-05	AntigenPres	mMDSC
-0.878673	5.50998e-05	AntigenPres	mMDSC
-0.878456	5.59326e-05	AntigenPres	mMDSC
-0.878239	5.67775e-05	AntigenPres	mMDSC
-0.878022	5.76346e-05	AntigenPres	mMDSC
-0.877805	5.85041e-05	AntigenPres	mMDSC
-0.877588	5.93861e-05	AntigenPres	mMDSC
-0.877371	6.02809e-05	AntigenPres	mMDSC
-0.877154	6.11885e-05	AntigenPres	mMDSC
-0.876937	6.21092e-05	AntigenPres	mMDSC
-0.87672	6.30432e-05	AntigenPres	mMDSC
-0.876503	6.39906e-05	AntigenPres	mMDSC
-0.876286	6.49515e-05	AntigenPres	mMDSC
-0.876069	6.59263e-05	AntigenPres	mMDSC
-0.875852	6.69151e-05	AntigenPres	mMDSC
-0.875635	6.79181e-05	AntigenPres	mMDSC
-0.875418	6.89354e-05	AntigenPres	mMDSC
-0.875201	6.99673e-05	AntigenPres	mMDSC
-0.874984	7.10139e-05	AntigenPres	mMDSC
-0.874767	7.20755e-05	AntigenPres	mMDSC
-0.87455	7.31523e-05	AntigenPres	mMDSC
-0.874333	7.42444e-05	AntigenPres	mMDSC
-0.874116	7.53522e-05	AntigenPres	mMDSC
-0.873899	7.64757e-05	AntigenPres	mMDSC
-0.873682	7.76152e-05	AntigenPres	mMDSC
-0.873465	7.8771e-05	AntigenPres	mMDSC
-0.873248	7.99432e-05	AntigenPres	mMDSC
-0.873031	8.1132e-05	AntigenPres	mMDSC
-0.872814	8.23378e-05	AntigenPres	mMDSC
-0.872596	8.35606e-05	AntigenPres	mMDSC
-0.872379	8.48008e-05	AntigenPres	mMDSC
-0.872162	8.60586e-05	AntigenPres	mMDSC
-0.871945	8.73342e-05	AntigenPres	mMDSC
-0.871728	8.86278e-05	AntigenPres	mMDSC
-0.871511	8.99398e-05	AntigenPres	mMDSC
-0.871294	9.12703e-05	AntigenPres	mMDSC
-0.871077	9.26195e-05	AntigenPres	mMDSC
-0.87086	9.39878e-05	AntigenPres	mMDSC
-0.870643	9.53755e-05	AntigenPres	mMDSC
-0.870426	9.67826e-05	AntigenPres	mMDSC
-0.870209	9.82096e-05	AntigenPres	mMDSC
-0.869992	9.96567e-05	AntigenPres	mMDSC
-0.869775	0.000101124	AntigenPres	mMDSC
-0.869558	0.000102612	AntigenPres	mMDSC
-0.869341	0.000104121	AntigenPres	mMDSC
-0.869124	0.000105651	AntigenPres	mMDSC
-0.868907	0.000107203	AntigenPres	mMDSC
-0.86869	0.000108776	AntigenPres	mMDSC
-0.868473	0.000110371	AntigenPres	mMDSC
-0.868256	0.000111989	AntigenPres	mMDSC
-0.868039	0.000113629	AntigenPres	mMDSC
-0.867822	0.000115292	AntigenPres	mMDSC
-0.867605	0.000116979	AntigenPres	mMDSC
-0.867388	0.000118689	AntigenPres	mMDSC
-0.867171	0.000120422	AntigenPres	mMDSC
-0.866954	0.00012218	AntigenPres	mMDSC
-0.866737	0.000123963	AntigenPres	mMDSC
-0.86652	0.00012577	AntigenPres	mMDSC
-0.866303	0.000127602	AntigenPres	mMDSC
-0.866086	0.00012946	AntigenPres	mMDSC
-0.865869	0.000131343	AntigenPres	mMDSC
-0.865652	0.000133253	AntigenPres	mMDSC
-0.865435	0.000135189	AntigenPres	mMDSC
-0.865218	0.000137152	AntigenPres	mMDSC
-0.865001	0.000139142	AntigenPres	mMDSC
-0.864784	0.000141159	AntigenPres	mMDSC
-0.864567	0.000143205	AntigenPres	mMDSC
-0.86435	0.000145278	AntigenPres	mMDSC
-0.864133	0.000147381	AntigenPres	mMDSC
-0.863916	0.000149512	AntigenPres	mMDSC
-0.863699	0.000151672	AntigenPres	mMDSC
-0.863482	0.000153863	AntigenPres	mMDSC
-0.863265	0.000156083	AntigenPres	mMDSC
-0.863048	0.000158334	AntigenPres	mMDSC
-0.862831	0.000160616	AntigenPres	mMDSC
-0.862614	0.000162929	AntigenPres	mMDSC
-0.862397	0.000165274	AntigenPres	mMDSC
-0.86218	0.000167651	AntigenPres	mMDSC
-0.861963	0.000170061	AntigenPres	mMDSC
-0.861746	0.000172503	AntigenPres	mMDSC
-0.861529	0.000174979	AntigenPres	mMDSC
-0.861312	0.000177489	AntigenPres	mMDSC
-0.861095	0.000180033	AntigenPres	mMDSC
-0.860878	0.000182612	AntigenPres	mMDSC
-0.860661	0.000185226	AntigenPres	mMDSC
-0.860444	0.000187876	AntigenPres	mMDSC
-0.860227	0.000190561	AntigenPres	mMDSC
-0.86001	0.000193283	AntigenPres	mMDSC
-0.859793	0.000196042	AntigenPres	mMDSC
-0.859576	0.000198839	AntigenPres	mMDSC
-0.859359	0.000201674	AntigenPres	mMDSC
-0.859142	0.000204547	AntigenPres	mMDSC
-0.858925	0.000207458	AntigenPres	mMDSC
-0.858708	0.00021041	AntigenPres	mMDSC
-0.858491	0.000213401	AntigenPres	mMDSC
-0.858274	0.000216433	AntigenPres	mMDSC
-0.858057	0.000219505	AntigenPres	mMDSC
-0.85784	0.000222619	AntigenPres	mMDSC
-0.857623	0.000225776	AntigenPres	mMDSC
-0.857406	0.000228974	AntigenPres	mMDSC
-0.857189	0.000232216	AntigenPres	mMDSC
-0.856972	0.000235501	AntigenPres	mMDSC
-0.856755	0.000238831	AntigenPres	mMDSC
-0.856538	0.000242205	AntigenPres	mMDSC
-0.856321	0.000245625	AntigenPres	mMDSC
-0.856104	0.00024909	AntigenPres	mMDSC
-0.855887	0.000252602	AntigenPres	mMDSC
-0.85567	0.000256161	AntigenPres	mMDSC
-0.855453	0.000259767	AntigenPres	mMDSC
-0.855236	0.000263422	AntigenPres	mMDSC
-0.855019	0.000267126	AntigenPres	mMDSC
-0.854802	0.000270879	AntigenPres	mMDSC
-0.854585	0.000274682	AntigenPres	mMDSC
-0.854368	0.000278536	AntigenPres	mMDSC
-0.854151	0.000282441	AntigenPres	mMDSC
-0.853934	0.000286399	AntigenPres	mMDSC
-0.853717	0.000290408	AntigenPres	mMDSC
-0.8535	0.000294472	AntigenPres	mMDSC
-0.853283	0.000298589	AntigenPres	mMDSC
-0.853066	0.000302761	AntigenPres	mMDSC
-0.852849	0.000306988	AntigenPres	mMDSC
-0.852632	0.000311271	AntigenPres	mMDSC
-0.852415	0.000315611	AntigenPres	mMDSC
-0.852198	0.000320008	AntigenPres	mMDSC
-0.851981	0.000324463	AntigenPres	mMDSC
-0.851764	0.000328977	AntigenPres	mMDSC
-0.851547	0.000333551	AntigenPres	mMDSC
-0.85133	0.000338185	AntigenPres	mMDSC
-0.851113	0.000342881	AntigenPres	mMDSC
-0.850896	0.000347638	AntigenPres	mMDSC
-0.850679	0.000352457	AntigenPres	mMDSC
-0.850462	0.00035734	AntigenPres	mMDSC
-0.850245	0.000362288	AntigenPres	mMDSC
-0.850028	0.0003673	AntigenPres	mMDSC
-0.849811	0.000372378	AntigenPres	mMDSC
-0.849594	0.000377522	AntigenPres	mMDSC
-0.849377	0.000382734	AntigenPres	mMDSC
-0.84916	0.000388014	AntigenPres	mMDSC
-0.848943	0.000393363	AntigenPres	mMDSC
-0.848726	0.000398782	AntigenPres	mMDSC
-0.848509	0.000404271	AntigenPres	mMDSC
-0.848292	0.000409833	AntigenPres	mMDSC
-0.848075	0.000415466	AntigenPres	mMDSC
-0.847858	0.000421174	AntigenPres	mMDSC
-0.847641	0.000426955	AntigenPres	mMDSC
-0.847424	0.000432812	AntigenPres	mMDSC
-0.847207	0.000438744	AntigenPres	mMDSC
-0.84699	0.000444754	AntigenPres	mMDSC
-0.846773	0.000450842	AntigenPres	mMDSC
-0.846556	0.000457008	AntigenPres	mMDSC
-0.846339	0.000463255	AntigenPres	mMDSC
-0.846122	0.000469582	AntigenPres	mMDSC
-0.845905	0.000475991	AntigenPres	mMDSC
-0.845688	0.000482483	AntigenPres	mMDSC
-0.845471	0.000489059	AntigenPres	mMDSC
-0.845254	0.000495719	AntigenPres	mMDSC
-0.845037	0.000502466	AntigenPres	mMDSC
-0.84482	0.000509299	AntigenPres	mMDSC
-0.844603	0.00051622	AntigenPres	mMDSC
-0.844386	0.000523231	AntigenPres	mMDSC
-0.844169	0.000530331	AntigenPres	mMDSC
-0.843952	0.000537523	AntigenPres	mMDSC
-0.843735	0.000544806	AntigenPres	mMDSC
-0.843518	0.000552183	AntigenPres	mMDSC
-0.843301	0.000559655	AntigenPres	mMDSC
-0.843084	0.000567222	AntigenPres	mMDSC
-0.842867	0.000574886	AntigenPres	mMDSC
-0.84265	0.000582648	AntigenPres	mMDSC
-0.842433	0.000590509	AntigenPres	mMDSC
-0.842216	0.00059847	AntigenPres	mMDSC
-0.841999	0.000606533	AntigenPres	mMDSC
-0.841782	0.000614699	AntigenPres	mMDSC
-0.841565	0.000622968	AntigenPres	mMDSC
-0.841348	0.000631342	AntigenPres	mMDSC
-0.841131	0.000639823	AntigenPres	mMDSC
-0.840914	0.000648412	AntigenPres	mMDSC
-0.840697	0.000657109	AntigenPres	mMDSC
-0.84048	0.000665917	AntigenPres	mMDSC
-0.840263	0.000674836	AntigenPres	mMDSC
-0.840045	0.000683868	AntigenPres	mMDSC
-0.839828	0.000693014	AntigenPres	mMDSC
-0.839611	0.000702276	AntigenPres	mMDSC
-0.839394	0.000711655	AntigenPres	mMDSC
-0.839177	0.000721152	AntigenPres	mMDSC
-0.83896	0.000730768	AntigenPres	mMDSC
-0.838743	0.000740506	AntigenPres	mMDSC
-0.838526	0.000750366	AntigenPres	mMDSC
-0.838309	0.00076035	AntigenPres	mMDSC
-0.838092	0.00077046	AntigenPres	mMDSC
-0.837875	0.000780696	AntigenPres	mMDSC
-0.837658	0.000791061	AntigenPres	mMDSC
-0.837441	0.000801555	AntigenPres	mMDSC
-0.837224	0.000812181	AntigenPres	mMDSC
-0.837007	0.00082294	AntigenPres	mMDSC
-0.83679	0.000833833	AntigenPres	mMDSC
-0.836573	0.000844862	AntigenPres	mMDSC
-0.836356	0.000856029	AntigenPres	mMDSC
-0.836139	0.000867335	AntigenPres	mMDSC
-0.835922	0.000878782	AntigenPres	mMDSC
-0.835705	0.000890372	AntigenPres	mMDSC
-0.835488	0.000902105	AntigenPres	mMDSC
-0.835271	0.000913985	AntigenPres	mMDSC
-0.835054	0.000926011	AntigenPres	mMDSC
-0.834837	0.000938187	AntigenPres	mMDSC
-0.83462	0.000950514	AntigenPres	mMDSC
-0.834403	0.000962994	AntigenPres	mMDSC
-0.834186	0.000975627	AntigenPres	mMDSC
-0.833969	0.000988417	AntigenPres	mMDSC
-0.833752	0.00100137	AntigenPres	mMDSC
-0.833535	0.00101447	AntigenPres	mMDSC
-0.833318	0.00102774	AntigenPres	mMDSC
-0.833101	0.00104118	AntigenPres	mMDSC
-0.832884	0.00105477	AntigenPres	mMDSC
-0.832667	0.00106854	AntigenPres	mMDSC
-0.83245	0.00108247	AntigenPres	mMDSC
-0.832233	0.00109658	AntigenPres	mMDSC
-0.832016	0.00111086	AntigenPres	mMDSC
-0.831799	0.00112531	AntigenPres	mMDSC
-0.831582	0.00113994	AntigenPres	mMDSC
-0.831365	0.00115475	AntigenPres	mMDSC
-0.831148	0.00116975	AntigenPres	mMDSC
-0.830931	0.00118492	AntigenPres	mMDSC
-0.830714	0.00120028	AntigenPres	mMDSC
-0.830497	0.00121583	AntigenPres	mMDSC
-0.83028	0.00123156	AntigenPres	mMDSC
-0.830063	0.00124749	AntigenPres	mMDSC
-0.829846	0.00126361	AntigenPres	mMDSC
-0.829629	0.00127993	AntigenPres	mMDSC
-0.829412	0.00129644	AntigenPres	mMDSC
-0.829195	0.00131316	AntigenPres	mMDSC
-0.828978	0.00133008	AntigenPres	mMDSC
-0.828761	0.0013472	AntigenPres	mMDSC
-0.828544	0.00136453	AntigenPres	mMDSC
-0.828327	0.00138207	AntigenPres	mMDSC
-0.82811	0.00139983	AntigenPres	mMDSC
-0.827893	0.00141779	AntigenPres	mMDSC
-0.827676	0.00143598	AntigenPres	mMDSC
-0.827459	0.00145438	AntigenPres	mMDSC
-0.827242	0.001473	AntigenPres	mMDSC
-0.827025	0.00149185	AntigenPres	mMDSC
-0.826808	0.00151093	AntigenPres	mMDSC
-0.826591	0.00153023	AntigenPres	mMDSC
-0.826374	0.00154977	AntigenPres	mMDSC
-0.826157	0.00156954	AntigenPres	mMDSC
-0.82594	0.00158954	AntigenPres	mMDSC
-0.825723	0.00160979	AntigenPres	mMDSC
-0.825506	0.00163027	AntigenPres	mMDSC
-0.825289	0.00165101	AntigenPres	mMDSC
-0.825072	0.00167199	AntigenPres	mMDSC
-0.824855	0.00169322	AntigenPres	mMDSC
-0.824638	0.0017147	AntigenPres	mMDSC
-0.824421	0.00173644	AntigenPres	mMDSC
-0.824204	0.00175844	AntigenPres	mMDSC
-0.823987	0.0017807	AntigenPres	mMDSC
-0.82377	0.00180322	AntigenPres	mMDSC
-0.823553	0.00182601	AntigenPres	mMDSC
-0.823336	0.00184907	AntigenPres	mMDSC
-0.823119	0.0018724	AntigenPres	mMDSC
-0.822902	0.00189601	AntigenPres	mMDSC
-0.822685	0.0019199	AntigenPres	mMDSC
-0.822468	0.00194407	AntigenPres	mMDSC
-0.822251	0.00196853	AntigenPres	mMDSC
-0.822034	0.00199327	AntigenPres	mMDSC
-0.821817	0.00201831	AntigenPres	mMDSC
-0.8216	0.00204364	AntigenPres	mMDSC
-0.821383	0.00206927	AntigenPres	mMDSC
-0.821166	0.0020952	AntigenPres	mMDSC
-0.820949	0.00212143	AntigenPres	mMDSC
-0.820732	0.00214797	AntigenPres	mMDSC
-0.820515	0.00217482	AntigenPres	mMDSC
-0.820298	0.00220199	AntigenPres	mMDSC
-0.820081	0.00222948	AntigenPres	mMDSC
-0.819864	0.00225728	AntigenPres	mMDSC
-0.819647	0.00228541	AntigenPres	mMDSC
-0.81943	0.00231387	AntigenPres	mMDSC
-0.819213	0.00234266	AntigenPres	mMDSC
-0.818996	0.00237179	AntigenPres	mMDSC
-0.818779	0.00240125	AntigenPres	mMDSC
-0.818562	0.00243106	AntigenPres	mMDSC
-0.818345	0.00246121	AntigenPres	mMDSC
-0.818128	0.00249171	AntigenPres	mMDSC
-0.817911	0.00252257	AntigenPres	mMDSC
-0.817694	0.00255378	AntigenPres	mMDSC
-0.817477	0.00258536	AntigenPres	mMDSC
-0.81726	0.00261729	AntigenPres	mMDSC
-0.817043	0.0026496	AntigenPres	mMDSC
-0.816826	0.00268228	AntigenPres	mMDSC
-0.816609	0.00271534	AntigenPres	mMDSC
-0.816392	0.00274878	AntigenPres	mMDSC
-0.816175	0.0027826	AntigenPres	mMDSC
-0.815958	0.00281682	AntigenPres	mMDSC
-0.815741	0.00285142	AntigenPres	mMDSC
-0.815524	0.00288642	AntigenPres	mMDSC
-0.815307	0.00292183	AntigenPres	mMDSC
-0.81509	0.00295764	AntigenPres	mMDSC
-0.814873	0.00299386	AntigenPres	mMDSC
-0.814656	0.00303049	AntigenPres	mMDSC
-0.814439	0.00306754	AntigenPres	mMDSC
-0.814222	0.00310502	AntigenPres	mMDSC
-0.814005	0.00314292	AntigenPres	mMDSC
-0.813788	0.00318125	AntigenPres	mMDSC
-0.813571	0.00322002	AntigenPres	mMDSC
-0.813354	0.00325923	AntigenPres	mMDSC
-0.813137	0.00329889	AntigenPres	mMDSC
-0.81292	0.003339	AntigenPres	mMDSC
-0.812703	0.00337956	AntigenPres	mMDSC
-0.812486	0.00342058	AntigenPres	mMDSC
-0.812269	0.00346206	AntigenPres	mMDSC
-0.812052	0.00350402	AntigenPres	mMDSC
-0.811835	0.00354645	AntigenPres	mMDSC
-0.811618	0.00358935	AntigenPres	mMDSC
-0.811401	0.00363274	AntigenPres	mMDSC
-0.811184	0.00367662	AntigenPres	mMDSC
-0.810967	0.003721	AntigenPres	mMDSC
-0.81075	0.00376587	AntigenPres	mMDSC
-0.810533	0.00381125	AntigenPres	mMDSC
-0.810316	0.00385713	AntigenPres	mMDSC
-0.810099	0.00390354	AntigenPres	mMDSC
-0.809882	0.00395046	AntigenPres	mMDSC
-0.809665	0.0039979	AntigenPres	mMDSC
-0.809448	0.00404588	AntigenPres	mMDSC
-0.809231	0.00409439	AntigenPres	mMDSC
-0.809014	0.00414344	AntigenPres	mMDSC
-0.808797	0.00419305	AntigenPres	mMDSC
-0.80858	0.0042432	AntigenPres	mMDSC
-0.808363	0.00429391	AntigenPres	mMDSC
-0.808146	0.00434519	AntigenPres	mMDSC
-0.807929	0.00439703	AntigenPres	mMDSC
-0.807712	0.00444945	AntigenPres	mMDSC
-0.807494	0.00450245	AntigenPres	mMDSC
-0.807277	0.00455604	AntigenPres	mMDSC
-0.80706	0.00461022	AntigenPres	mMDSC
-0.806843	0.004665	AntigenPres	mMDSC
-0.806626	0.00472039	AntigenPres	mMDSC
-0.806409	0.00477639	AntigenPres	mMDSC
-0.806192	0.004833	AntigenPres	mMDSC
-0.805975	0.00489024	AntigenPres	mMDSC
-0.805758	0.00494811	AntigenPres	mMDSC
-0.805541	0.00500661	AntigenPres	mMDSC
-0.805324	0.00506576	AntigenPres	mMDSC
-0.805107	0.00512555	AntigenPres	mMDSC
-0.80489	0.005186	AntigenPres	mMDSC
-0.804673	0.00524712	AntigenPres	mMDSC
-0.804456	0.0053089	AntigenPres	mMDSC
-0.804239	0.00537136	AntigenPres	mMDSC
-0.804022	0.00543449	AntigenPres	mMDSC
-0.803805	0.00549832	AntigenPres	mMDSC
-0.803588	0.00556284	AntigenPres	mMDSC
-0.803371	0.00562807	AntigenPres	mMDSC
-0.803154	0.00569401	AntigenPres	mMDSC
-0.802937	0.00576066	AntigenPres	mMDSC
-0.80272	0.00582803	AntigenPres	mMDSC
-0.802503	0.00589614	AntigenPres	mMDSC
-0.802286	0.00596498	AntigenPres	mMDSC
-0.802069	0.00603457	AntigenPres	mMDSC
-0.801852	0.00610491	AntigenPres	mMDSC
-0.801635	0.00617601	AntigenPres	mMDSC
-0.801418	0.00624788	AntigenPres	mMDSC
-0.801201	0.00632052	AntigenPres	mMDSC
-0.800984	0.00639395	AntigenPres	mMDSC
-0.800767	0.00646817	AntigenPres	mMDSC
-0.80055	0.00654318	AntigenPres	mMDSC
-0.800333	0.006619	AntigenPres	mMDSC
-0.800116	0.00669563	AntigenPres	mMDSC
-0.799899	0.00677309	AntigenPres	mMDSC
-0.799682	0.00685137	AntigenPres	mMDSC
-0.799465	0.00693049	AntigenPres	mMDSC
-0.799248	0.00701046	AntigenPres	mMDSC
-0.799031	0.00709128	AntigenPres	mMDSC
-0.798814	0.00717296	AntigenPres	mMDSC
-0.798597	0.00725552	AntigenPres	mMDSC
-0.79838	0.00733895	AntigenPres	mMDSC
-0.798163	0.00742327	AntigenPres	mMDSC
-0.797946	0.00750848	AntigenPres	mMDSC
-0.797729	0.0075946	AntigenPres	mMDSC
-0.797512	0.00768163	AntigenPres	mMDSC
-0.797295	0.00776959	AntigenPres	mMDSC
-0.797078	0.00785847	AntigenPres	mMDSC
-0.796861	0.0079483	AntigenPres	mMDSC
-0.796644	0.00803907	AntigenPres	mMDSC
-0.796427	0.0081308	AntigenPres	mMDSC
-0.79621	0.0082235	AntigenPres	mMDSC
-0.795993	0.00831717	AntigenPres	mMDSC
-0.795776	0.00841183	AntigenPres	mMDSC
-0.795559	0.00850748	AntigenPres	mMDSC
-0.795342	0.00860414	AntigenPres	mMDSC
-0.795125	0.00870181	AntigenPres	mMDSC
-0.794908	0.0088005	AntigenPres	mMDSC
-0.794691	0.00890023	AntigenPres	mMDSC
-0.794474	0.00900099	AntigenPres	mMDSC
-0.794257	0.00910282	AntigenPres	mMDSC
-0.79404	0.0092057	AntigenPres	mMDSC
-0.793823	0.00930965	AntigenPres	mMDSC
-0.793606	0.00941469	AntigenPres	mMDSC
-0.793389	0.00952082	AntigenPres	mMDSC
-0.793172	0.00962806	AntigenPres	mMDSC
-0.792955	0.0097364	AntigenPres	mMDSC
-0.792738	0.00984587	AntigenPres	mMDSC
-0.792521	0.00995648	AntigenPres	mMDSC
-0.792304	0.0100682	AntigenPres	mMDSC
-0.792087	0.0101811	AntigenPres	mMDSC
-0.79187	0.0102952	AntigenPres	mMDSC
-0.791653	0.0104104	AntigenPres	mMDSC
-0.791436	0.0105269	AntigenPres	mMDSC
-0.791219	0.0106445	AntigenPres	mMDSC
-0.791002	0.0107634	AntigenPres	mMDSC
-0.790785	0.0108834	AntigenPres	mMDSC
-0.790568	0.0110047	AntigenPres	mMDSC
-0.790351	0.0111272	AntigenPres	mMDSC
-0.790134	0.011251	AntigenPres	mMDSC
-0.789917	0.0113761	AntigenPres	mMDSC
-0.7897	0.0115024	AntigenPres	mMDSC
-0.789483	0.0116301	AntigenPres	mMDSC
-0.789266	0.011759	AntigenPres	mMDSC
-0.789049	0.0118892	AntigenPres	mMDSC
-0.788832	0.0120208	AntigenPres	mMDSC
-0.788615	0.0121537	AntigenPres	mMDSC
-0.788398	0.012288	AntigenPres	mMDSC
-0.788181	0.0124236	AntigenPres	mMDSC
-0.787964	0.0125606	AntigenPres	mMDSC
-0.787747	0.012699	AntigenPres	mMDSC
-0.78753	0.0128387	AntigenPres	mMDSC
-0.787313	0.0129799	AntigenPres	mMDSC
-0.787096	0.0131226	AntigenPres	mMDSC
-0.786879	0.0132666	AntigenPres	mMDSC
-0.786662	0.0134121	AntigenPres	mMDSC
-0.786445	0.0135591	AntigenPres	mMDSC
-0.786228	0.0137075	AntigenPres	mMDSC
-0.786011	0.0138575	AntigenPres	mMDSC
-0.785794	0.0140089	AntigenPres	mMDSC
-0.785577	0.0141619	AntigenPres	mMDSC
-0.78536	0.0143164	AntigenPres	mMDSC
-0.785143	0.0144724	AntigenPres	mMDSC
-0.784926	0.01463	AntigenPres	mMDSC
-0.784709	0.0147891	AntigenPres	mMDSC
-0.784492	0.0149499	AntigenPres	mMDSC
-0.784275	0.0151122	AntigenPres	mMDSC
-0.784058	0.0152762	AntigenPres	mMDSC
-0.783841	0.0154418	AntigenPres	mMDSC
-0.783624	0.015609	AntigenPres	mMDSC
-0.783407	0.0157779	AntigenPres	mMDSC
-0.78319	0.0159485	AntigenPres	mMDSC
-0.782973	0.0161207	AntigenPres	mMDSC
-0.782756	0.0162947	AntigenPres	mMDSC
-0.782539	0.0164704	AntigenPres	mMDSC
-0.782322	0.0166478	AntigenPres	mMDSC
-0.782105	0.0168269	AntigenPres	mMDSC
-0.781888	0.0170078	AntigenPres	mMDSC
-0.781671	0.0171905	AntigenPres	mMDSC
-0.781454	0.017375	AntigenPres	mMDSC
-0.781237	0.0175613	AntigenPres	mMDSC
-0.78102	0.0177494	AntigenPres	mMDSC
-0.780803	0.0179394	AntigenPres	mMDSC
-0.780586	0.0181312	AntigenPres	mMDSC
-0.780369	0.0183249	AntigenPres	mMDSC
-0.780152	0.0185204	AntigenPres	mMDSC
-0.779935	0.0187179	AntigenPres	mMDSC
-0.779718	0.0189173	AntigenPres	mMDSC
-0.779501	0.0191186	AntigenPres	mMDSC
-0.779284	0.0193219	AntigenPres	mMDSC
-0.779067	0.0195272	AntigenPres	mMDSC
-0.77885	0.0197344	AntigenPres	mMDSC
-0.778633	0.0199437	AntigenPres	mMDSC
-0.778416	0.020155	AntigenPres	mMDSC
-0.778199	0.0203683	AntigenPres	mMDSC
-0.777982	0.0205837	AntigenPres	mMDSC
-0.777765	0.0208011	AntigenPres	mMDSC
-0.777548	0.0210207	AntigenPres	mMDSC
-0.777331	0.0212423	AntigenPres	mMDSC
-0.777114	0.0214661	AntigenPres	mMDSC
-0.776897	0.021692	AntigenPres	mMDSC
-0.77668	0.0219201	AntigenPres	mMDSC
-0.776463	0.0221504	AntigenPres	mMDSC
-0.776246	0.0223829	AntigenPres	mMDSC
-0.776029	0.0226176	AntigenPres	mMDSC
-0.775812	0.0228545	AntigenPres	mMDSC
-0.775595	0.0230937	AntigenPres	mMDSC
-0.775378	0.0233351	AntigenPres	mMDSC
-0.775161	0.0235789	AntigenPres	mMDSC
-0.774944	0.023825	AntigenPres	mMDSC
-0.774726	0.0240734	AntigenPres	mMDSC
-0.774509	0.0243241	AntigenPres	mMDSC
-0.774292	0.0245773	AntigenPres	mMDSC
-0.774075	0.0248328	AntigenPres	mMDSC
-0.773858	0.0250907	AntigenPres	mMDSC
-0.773641	0.0253511	AntigenPres	mMDSC
-0.773424	0.0256139	AntigenPres	mMDSC
-0.773207	0.0258792	AntigenPres	mMDSC
-0.77299	0.026147	AntigenPres	mMDSC
-0.772773	0.0264173	AntigenPres	mMDSC
-0.772556	0.0266901	AntigenPres	mMDSC
-0.772339	0.0269655	AntigenPres	mMDSC
-0.772122	0.0272435	AntigenPres	mMDSC
-0.771905	0.027524	AntigenPres	mMDSC
-0.771688	0.0278072	AntigenPres	mMDSC
-0.771471	0.028093	AntigenPres	mMDSC
-0.771254	0.0283815	AntigenPres	mMDSC
-0.771037	0.0286727	AntigenPres	mMDSC
-0.77082	0.0289665	AntigenPres	mMDSC
-0.770603	0.0292631	AntigenPres	mMDSC
-0.770386	0.0295625	AntigenPres	mMDSC
-0.770169	0.0298646	AntigenPres	mMDSC
-0.769952	0.0301695	AntigenPres	mMDSC
-0.769735	0.0304772	AntigenPres	mMDSC
-0.769518	0.0307878	AntigenPres	mMDSC
-0.769301	0.0311012	AntigenPres	mMDSC
-0.769084	0.0314175	AntigenPres	mMDSC
-0.768867	0.0317367	AntigenPres	mMDSC
-0.76865	0.0320589	AntigenPres	mMDSC
-0.768433	0.0323839	AntigenPres	mMDSC
-0.768216	0.032712	AntigenPres	mMDSC
-0.767999	0.0330431	AntigenPres	mMDSC
-0.767782	0.0333772	AntigenPres	mMDSC
-0.767565	0.0337144	AntigenPres	mMDSC
-0.767348	0.0340546	AntigenPres	mMDSC
-0.767131	0.0343979	AntigenPres	mMDSC
-0.766914	0.0347443	AntigenPres	mMDSC
-0.766697	0.0350939	AntigenPres	mMDSC
-0.76648	0.0354467	AntigenPres	mMDSC
-0.766263	0.0358027	AntigenPres	mMDSC
-0.766046	0.0361618	AntigenPres	mMDSC
-0.765829	0.0365243	AntigenPres	mMDSC
-0.765612	0.03689	AntigenPres	mMDSC
-0.765395	0.037259	AntigenPres	mMDSC
-0.765178	0.0376313	AntigenPres	mMDSC
-0.764961	0.038007	AntigenPres	mMDSC
-0.764744	0.038386	AntigenPres	mMDSC
-0.764527	0.0387684	AntigenPres	mMDSC
-0.76431	0.0391543	AntigenPres	mMDSC
-0.764093	0.0395437	AntigenPres	mMDSC
-0.763876	0.0399365	AntigenPres	mMDSC
-0.763659	0.0403328	AntigenPres	mMDSC
-0.763442	0.0407327	AntigenPres	mMDSC
-0.763225	0.0411361	AntigenPres	mMDSC
-0.763008	0.0415431	AntigenPres	mMDSC
-0.762791	0.0419537	AntigenPres	mMDSC
-0.762574	0.042368	AntigenPres	mMDSC
-0.762357	0.0427859	AntigenPres	mMDSC
-0.76214	0.0432076	AntigenPres	mMDSC
-0.761923	0.043633	AntigenPres	mMDSC
-0.761706	0.0440621	AntigenPres	mMDSC
-0.761489	0.044495	AntigenPres	mMDSC
-0.761272	0.0449318	AntigenPres	mMDSC
-0.761055	0.0453723	AntigenPres	mMDSC
-0.760838	0.0458168	AntigenPres	mMDSC
-0.760621	0.0462651	AntigenPres	mMDSC
-0.760404	0.0467174	AntigenPres	mMDSC
-0.760187	0.0471737	AntigenPres	mMDSC
-0.75997	0.0476339	AntigenPres	mMDSC
-0.759753	0.0480982	AntigenPres	mMDSC
-0.759536	0.0485665	AntigenPres	mMDSC
-0.759319	0.0490389	AntigenPres	mMDSC
-0.759102	0.0495154	AntigenPres	mMDSC
-0.758885	0.049996	AntigenPres	mMDSC
-0.758668	0.0504808	AntigenPres	mMDSC
-0.758451	0.0509699	AntigenPres	mMDSC
-0.758234	0.0514631	AntigenPres	mMDSC
-0.758017	0.0519606	AntigenPres	mMDSC
-0.7578	0.0524625	AntigenPres	mMDSC
-0.757583	0.0529686	AntigenPres	mMDSC
-0.757366	0.0534791	AntigenPres	mMDSC
-0.757149	0.053994	AntigenPres	mMDSC
-0.756932	0.0545133	AntigenPres	mMDSC
-0.756715	0.0550371	AntigenPres	mMDSC
-0.756498	0.0555654	AntigenPres	mMDSC
-0.756281	0.0560982	AntigenPres	mMDSC
-0.756064	0.0566356	AntigenPres	mMDSC
-0.755847	0.0571775	AntigenPres	mMDSC
-0.75563	0.0577241	AntigenPres	mMDSC
-0.755413	0.0582753	AntigenPres	mMDSC
-0.755196	0.0588312	AntigenPres	mMDSC
-0.754979	0.0593918	AntigenPres	mMDSC
-0.754762	0.0599572	AntigenPres	mMDSC
-0.754545	0.0605274	AntigenPres	mMDSC
-0.754328	0.0611024	AntigenPres	mMDSC
-0.754111	0.0616823	AntigenPres	mMDSC
-0.753894	0.062267	AntigenPres	mMDSC
-0.753677	0.0628567	AntigenPres	mMDSC
-0.75346	0.0634514	AntigenPres	mMDSC
-0.753243	0.064051	AntigenPres	mMDSC
-0.753026	0.0646557	AntigenPres	mMDSC
-0.752809	0.0652655	AntigenPres	mMDSC
-0.752592	0.0658803	AntigenPres	mMDSC
-0.752375	0.0665003	AntigenPres	mMDSC
-0.752158	0.0671255	AntigenPres	mMDSC
-0.751941	0.0677559	AntigenPres	mMDSC
-0.751724	0.0683916	AntigenPres	mMDSC
-0.751507	0.0690325	AntigenPres	mMDSC
-0.75129	0.0696788	AntigenPres	mMDSC
-0.751073	0.0703305	AntigenPres	mMDSC
-0.750856	0.0709875	AntigenPres	mMDSC
-0.750639	0.07165	AntigenPres	mMDSC
-0.750422	0.0723179	AntigenPres	mMDSC
-0.750205	0.0729914	AntigenPres	mMDSC
-0.749988	0.0736704	AntigenPres	mMDSC
-0.749771	0.074355	AntigenPres	mMDSC
-0.749554	0.0750452	AntigenPres	mMDSC
-0.749337	0.0757411	AntigenPres	mMDSC
-0.74912	0.0764427	AntigenPres	mMDSC
-0.748903	0.0771501	AntigenPres	mMDSC
-0.748686	0.0778632	AntigenPres	mMDSC
-0.748469	0.0785822	AntigenPres	mMDSC
-0.748252	0.079307	AntigenPres	mMDSC
-0.748035	0.0800377	AntigenPres	mMDSC
-0.747818	0.0807744	AntigenPres	mMDSC
-0.747601	0.0815171	AntigenPres	mMDSC
-0.747384	0.0822658	AntigenPres	mMDSC
-0.747167	0.0830205	AntigenPres	mMDSC
-0.74695	0.0837813	AntigenPres	mMDSC
-0.746733	0.0845483	AntigenPres	mMDSC
-0.746516	0.0853215	AntigenPres	mMDSC
-0.746299	0.0861009	AntigenPres	mMDSC
-0.746082	0.0868866	AntigenPres	mMDSC
-0.745865	0.0876786	AntigenPres	mMDSC
-0.745648	0.088477	AntigenPres	mMDSC
-0.745431	0.0892817	AntigenPres	mMDSC
-0.745214	0.0900929	AntigenPres	mMDSC
-0.744997	0.0909106	AntigenPres	mMDSC
-0.74478	0.0917347	AntigenPres	mMDSC
-0.744563	0.0925655	AntigenPres	mMDSC
-0.744346	0.0934029	AntigenPres	mMDSC
-0.744129	0.0942469	AntigenPres	mMDSC
-0.743912	0.0950976	AntigenPres	mMDSC
-0.743695	0.0959551	AntigenPres	mMDSC
-0.743478	0.0968193	AntigenPres	mMDSC
-0.743261	0.0976904	AntigenPres	mMDSC
-0.743044	0.0985683	AntigenPres	mMDSC
-0.742827	0.0994532	AntigenPres	mMDSC
-0.74261	0.100345	AntigenPres	mMDSC
-0.742393	0.101244	AntigenPres	mMDSC
-0.742175	0.10215	AntigenPres	mMDSC
-0.741958	0.103063	AntigenPres	mMDSC
-0.741741	0.103983	AntigenPres	mMDSC
-0.741524	0.10491	AntigenPres	mMDSC
-0.741307	0.105845	AntigenPres	mMDSC
-0.74109	0.106787	AntigenPres	mMDSC
-0.740873	0.107736	AntigenPres	mMDSC
-0.740656	0.108692	AntigenPres	mMDSC
-0.740439	0.109656	AntigenPres	mMDSC
-0.740222	0.110628	AntigenPres	mMDSC
-0.740005	0.111606	AntigenPres	mMDSC
-0.739788	0.112593	AntigenPres	mMDSC
-0.739571	0.113587	AntigenPres	mMDSC
-0.739354	0.114589	AntigenPres	mMDSC
-0.739137	0.115598	AntigenPres	mMDSC
-0.73892	0.116616	AntigenPres	mMDSC
-0.738703	0.117641	AntigenPres	mMDSC
-0.738486	0.118673	AntigenPres	mMDSC
-0.738269	0.119714	AntigenPres	mMDSC
-0.738052	0.120763	AntigenPres	mMDSC
-0.737835	0.12182	AntigenPres	mMDSC
-0.737618	0.122884	AntigenPres	mMDSC
-0.737401	0.123957	AntigenPres	mMDSC
-0.737184	0.125038	AntigenPres	mMDSC
-0.736967	0.126127	AntigenPres	mMDSC
-0.73675	0.127225	AntigenPres	mMDSC
-0.736533	0.12833	AntigenPres	mMDSC
-0.736316	0.129444	AntigenPres	mMDSC
-0.736099	0.130567	AntigenPres	mMDSC
-0.735882	0.131698	AntigenPres	mMDSC
-0.735665	0.132837	AntigenPres	mMDSC
-0.735448	0.133985	AntigenPres	mMDSC
-0.735231	0.135142	AntigenPres	mMDSC
-0.735014	0.136307	AntigenPres	mMDSC
-0.734797	0.137481	AntigenPres	mMDSC
-0.73458	0.138663	AntigenPres	mMDSC
-0.734363	0.139855	AntigenPres	mMDSC
-0.734146	0.141055	AntigenPres	mMDSC
-0.733929	0.142264	AntigenPres	mMDSC
-0.733712	0.143482	AntigenPres	mMDSC
-0.733495	0.14471	AntigenPres	mMDSC
-0.733278	0.145946	AntigenPres	mMDSC
-0.733061	0.147191	AntigenPres	mMDSC
-0.732844	0.148446	AntigenPres	mMDSC
-0.732627	0.149709	AntigenPres	mMDSC
-0.73241	0.150983	AntigenPres	mMDSC
-0.732193	0.152265	AntigenPres	mMDSC
-0.731976	0.153557	AntigenPres	mMDSC
-0.731759	0.154858	AntigenPres	mMDSC
-0.731542	0.156169	AntigenPres	mMDSC
-0.731325	0.157489	AntigenPres	mMDSC
-0.731108	0.158819	AntigenPres	mMDSC
-0.730891	0.160158	AntigenPres	mMDSC
-0.730674	0.161508	AntigenPres	mMDSC
-0.730457	0.162867	AntigenPres	mMDSC
-0.73024	0.164235	AntigenPres	mMDSC
-0.730023	0.165614	AntigenPres	mMDSC
-0.729806	0.167003	AntigenPres	mMDSC
-0.729589	0.168401	AntigenPres	mMDSC
-0.729372	0.16981	AntigenPres	mMDSC
-0.729155	0.171229	AntigenPres	mMDSC
-0.728938	0.172658	AntigenPres	mMDSC
-0.728721	0.174097	AntigenPres	mMDSC
-0.728504	0.175547	AntigenPres	mMDSC
-0.728287	0.177007	AntigenPres	mMDSC
-0.72807	0.178477	AntigenPres	mMDSC
-0.727853	0.179957	AntigenPres	mMDSC
-0.727636	0.181449	AntigenPres	mMDSC
-0.727419	0.18295	AntigenPres	mMDSC
-0.727202	0.184463	AntigenPres	mMDSC
-0.726985	0.185986	AntigenPres	mMDSC
-0.726768	0.18752	AntigenPres	mMDSC
-0.726551	0.189064	AntigenPres	mMDSC
-0.726334	0.19062	AntigenPres	mMDSC
-0.726117	0.192186	AntigenPres	mMDSC
-0.7259	0.193763	AntigenPres	mMDSC
-0.725683	0.195352	AntigenPres	mMDSC
-0.725466	0.196951	AntigenPres	mMDSC
-0.725249	0.198562	AntigenPres	mMDSC
-0.725032	0.200183	AntigenPres	mMDSC
-0.724815	0.201817	AntigenPres	mMDSC
-0.724598	0.203461	AntigenPres	mMDSC
-0.724381	0.205117	AntigenPres	mMDSC
-0.724164	0.206784	AntigenPres	mMDSC
-0.723947	0.208463	AntigenPres	mMDSC
-0.72373	0.210153	AntigenPres	mMDSC
-0.723513	0.211855	AntigenPres	mMDSC
-0.723296	0.213569	AntigenPres	mMDSC
-0.723079	0.215294	AntigenPres	mMDSC
-0.722862	0.217031	AntigenPres	mMDSC
-0.722645	0.21878	AntigenPres	mMDSC
-0.722428	0.220541	AntigenPres	mMDSC
-0.722211	0.222315	AntigenPres	mMDSC
-0.721994	0.2241	AntigenPres	mMDSC
-0.721777	0.225897	AntigenPres	mMDSC
-0.72156	0.227706	AntigenPres	mMDSC
-0.721343	0.229528	AntigenPres	mMDSC
-0.721126	0.231362	AntigenPres	mMDSC
-0.720909	0.233208	AntigenPres	mMDSC
-0.720692	0.235067	AntigenPres	mMDSC
-0.720475	0.236938	AntigenPres	mMDSC
-0.720258	0.238822	AntigenPres	mMDSC
-0.720041	0.240718	AntigenPres	mMDSC
-0.719824	0.242627	AntigenPres	mMDSC
-0.719607	0.244549	AntigenPres	mMDSC
-0.71939	0.246484	AntigenPres	mMDSC
-0.719173	0.248431	AntigenPres	mMDSC
-0.718956	0.250392	AntigenPres	mMDSC
-0.718739	0.252365	AntigenPres	mMDSC
-0.718522	0.254352	AntigenPres	mMDSC
-0.718305	0.256351	AntigenPres	mMDSC
-0.718088	0.258364	AntigenPres	mMDSC
-0.717871	0.26039	AntigenPres	mMDSC
-0.717654	0.26243	AntigenPres	mMDSC
-0.717437	0.264482	AntigenPres	mMDSC
-0.71722	0.266549	AntigenPres	mMDSC
-0.717003	0.268628	AntigenPres	mMDSC
-0.716786	0.270722	AntigenPres	mMDSC
-0.716569	0.272829	AntigenPres	mMDSC
-0.716352	0.274949	AntigenPres	mMDSC
-0.716135	0.277084	AntigenPres	mMDSC
-0.715918	0.279232	AntigenPres	mMDSC
-0.715701	0.281394	AntigenPres	mMDSC
-0.715484	0.28357	AntigenPres	mMDSC
-0.715267	0.28576	AntigenPres	mMDSC
-0.71505	0.287964	AntigenPres	mMDSC
-0.714833	0.290183	AntigenPres	mMDSC
-0.714616	0.292415	AntigenPres	mMDSC
-0.714399	0.294662	AntigenPres	mMDSC
-0.714182	0.296923	AntigenPres	mMDSC
-0.713965	0.299199	AntigenPres	mMDSC
-0.713748	0.301489	AntigenPres	mMDSC
-0.713531	0.303794	AntigenPres	mMDSC
-0.713314	0.306113	AntigenPres	mMDSC
-0.713097	0.308447	AntigenPres	mMDSC
-0.71288	0.310796	AntigenPres	mMDSC
-0.712663	0.31316	AntigenPres	mMDSC
-0.712446	0.315538	AntigenPres	mMDSC
-0.712229	0.317931	AntigenPres	mMDSC
-0.712012	0.32034	AntigenPres	mMDSC
-0.711795	0.322763	AntigenPres	mMDSC
-0.711578	0.325202	AntigenPres	mMDSC
-0.711361	0.327656	AntigenPres	mMDSC
-0.711144	0.330125	AntigenPres	mMDSC
-0.710927	0.332609	AntigenPres	mMDSC
-0.71071	0.335109	AntigenPres	mMDSC
-0.710493	0.337625	AntigenPres	mMDSC
-0.710276	0.340156	AntigenPres	mMDSC
-0.710059	0.342702	AntigenPres	mMDSC
-0.709842	0.345264	AntigenPres	mMDSC
-0.709624	0.347842	AntigenPres	mMDSC
-0.709407	0.350436	AntigenPres	mMDSC
-0.70919	0.353046	AntigenPres	mMDSC
-0.708973	0.355671	AntigenPres	mMDSC
-0.708756	0.358313	AntigenPres	mMDSC
-0.708539	0.36097	AntigenPres	mMDSC
-0.708322	0.363644	AntigenPres	mMDSC
-0.708105	0.366334	AntigenPres	mMDSC
-0.707888	0.369041	AntigenPres	mMDSC
-0.707671	0.371763	AntigenPres	mMDSC
-0.707454	0.374502	AntigenPres	mMDSC
-0.707237	0.377258	AntigenPres	mMDSC
-0.70702	0.38003	AntigenPres	mMDSC
-0.706803	0.382819	AntigenPres	mMDSC
-0.706586	0.385624	AntigenPres	mMDSC
-0.706369	0.388446	AntigenPres	mMDSC
-0.706152	0.391285	AntigenPres	mMDSC
-0.705935	0.394141	AntigenPres	mMDSC
-0.705718	0.397014	AntigenPres	mMDSC
-0.705501	0.399904	AntigenPres	mMDSC
-0.705284	0.40281	AntigenPres	mMDSC
-0.705067	0.405735	AntigenPres	mMDSC
-0.70485	0.408676	AntigenPres	mMDSC
-0.704633	0.411634	AntigenPres	mMDSC
-0.704416	0.41461	AntigenPres	mMDSC
-0.704199	0.417604	AntigenPres	mMDSC
-0.703982	0.420614	AntigenPres	mMDSC
-0.703765	0.423643	AntigenPres	mMDSC
-0.703548	0.426689	AntigenPres	mMDSC
-0.703331	0.429752	AntigenPres	mMDSC
-0.703114	0.432834	AntigenPres	mMDSC
-0.702897	0.435933	AntigenPres	mMDSC
-0.70268	0.43905	AntigenPres	mMDSC
-0.702463	0.442185	AntigenPres	mMDSC
-0.702246	0.445338	AntigenPres	mMDSC
-0.702029	0.448509	AntigenPres	mMDSC
-0.701812	0.451699	AntigenPres	mMDSC
-0.701595	0.454906	AntigenPres	mMDSC
-0.701378	0.458132	AntigenPres	mMDSC
-0.701161	0.461376	AntigenPres	mMDSC
-0.700944	0.464639	AntigenPres	mMDSC
-0.700727	0.46792	AntigenPres	mMDSC
-0.70051	0.471219	AntigenPres	mMDSC
-0.700293	0.474537	AntigenPres	mMDSC
-0.700076	0.477874	AntigenPres	mMDSC
-0.699859	0.48123	AntigenPres	mMDSC
-0.699642	0.484604	AntigenPres	mMDSC
-0.699425	0.487998	AntigenPres	mMDSC
-0.699208	0.49141	AntigenPres	mMDSC
-0.698991	0.494841	AntigenPres	mMDSC
-0.698774	0.498291	AntigenPres	mMDSC
-0.698557	0.501761	AntigenPres	mMDSC
-0.69834	0.505249	AntigenPres	mMDSC
-0.698123	0.508757	AntigenPres	mMDSC
-0.697906	0.512285	AntigenPres	mMDSC
-0.697689	0.515831	AntigenPres	mMDSC
-0.697472	0.519397	AntigenPres	mMDSC
-0.697255	0.522983	AntigenPres	mMDSC
-0.697038	0.526588	AntigenPres	mMDSC
-0.696821	0.530213	AntigenPres	mMDSC
-0.696604	0.533857	AntigenPres	mMDSC
-0.696387	0.537522	AntigenPres	mMDSC
-0.69617	0.541206	AntigenPres	mMDSC
-0.695953	0.54491	AntigenPres	mMDSC
-0.695736	0.548634	AntigenPres	mMDSC
-0.695519	0.552378	AntigenPres	mMDSC
-0.695302	0.556142	AntigenPres	mMDSC
-0.695085	0.559926	AntigenPres	mMDSC
-0.694868	0.563731	AntigenPres	mMDSC
-0.694651	0.567556	AntigenPres	mMDSC
-0.694434	0.571401	AntigenPres	mMDSC
-0.694217	0.575266	AntigenPres	mMDSC
-0.694	0.579152	AntigenPres	mMDSC
-0.693783	0.583059	AntigenPres	mMDSC
-0.693566	0.586986	AntigenPres	mMDSC
-0.693349	0.590934	AntigenPres	mMDSC
-0.693132	0.594902	AntigenPres	mMDSC
-0.692915	0.598891	AntigenPres	mMDSC
-0.692698	0.602902	AntigenPres	mMDSC
-0.692481	0.606933	AntigenPres	mMDSC
-0.692264	0.610984	AntigenPres	mMDSC
-0.692047	0.615057	AntigenPres	mMDSC
-0.69183	0.619151	AntigenPres	mMDSC
-0.691613	0.623267	AntigenPres	mMDSC
-0.691396	0.627403	AntigenPres	mMDSC
-0.691179	0.63156	AntigenPres	mMDSC
-0.690962	0.635739	AntigenPres	mMDSC
-0.690745	0.63994	AntigenPres	mMDSC
-0.690528	0.644161	AntigenPres	mMDSC
-0.690311	0.648404	AntigenPres	mMDSC
-0.690094	0.652669	AntigenPres	mMDSC
-0.689877	0.656955	AntigenPres	mMDSC
-0.68966	0.661263	AntigenPres	mMDSC
-0.689443	0.665593	AntigenPres	mMDSC
-0.689226	0.669945	AntigenPres	mMDSC
-0.689009	0.674318	AntigenPres	mMDSC
-0.688792	0.678713	AntigenPres	mMDSC
-0.688575	0.68313	AntigenPres	mMDSC
-0.688358	0.687569	AntigenPres	mMDSC
-0.688141	0.69203	AntigenPres	mMDSC
-0.687924	0.696513	AntigenPres	mMDSC
-0.687707	0.701019	AntigenPres	mMDSC
-0.68749	0.705547	AntigenPres	mMDSC
-0.687273	0.710096	AntigenPres	mMDSC
-0.687056	0.714669	AntigenPres	mMDSC
-0.686839	0.719263	AntigenPres	mMDSC
-0.686622	0.72388	AntigenPres	mMDSC
-0.686405	0.72852	AntigenPres	mMDSC
-0.686188	0.733182	AntigenPres	mMDSC
-0.685971	0.737866	AntigenPres	mMDSC
-0.685754	0.742574	AntigenPres	mMDSC
-0.685537	0.747304	AntigenPres	mMDSC
-0.68532	0.752056	AntigenPres	mMDSC
-0.685103	0.756832	AntigenPres	mMDSC
-0.684886	0.76163	AntigenPres	mMDSC
-0.684669	0.766451	AntigenPres	mMDSC
-0.684452	0.771295	AntigenPres	mMDSC
-0.684235	0.776162	AntigenPres	mMDSC
-0.684018	0.781053	AntigenPres	mMDSC
-0.683801	0.785966	AntigenPres	mMDSC
-0.683584	0.790902	AntigenPres	mMDSC
-0.683367	0.795862	AntigenPres	mMDSC
-0.68315	0.800845	AntigenPres	mMDSC
-0.682933	0.805851	AntigenPres	mMDSC
-0.682716	0.81088	AntigenPres	mMDSC
-0.682499	0.815933	AntigenPres	mMDSC
-0.682282	0.821009	AntigenPres	mMDSC
-0.682065	0.826109	AntigenPres	mMDSC
-0.681848	0.831232	AntigenPres	mMDSC
-0.681631	0.836379	AntigenPres	mMDSC
-0.681414	0.841549	AntigenPres	mMDSC
-0.681197	0.846743	AntigenPres	mMDSC
-0.68098	0.851961	AntigenPres	mMDSC
-0.680763	0.857203	AntigenPres	mMDSC
-0.680546	0.862468	AntigenPres	mMDSC
-0.680329	0.867757	AntigenPres	mMDSC
-0.680112	0.87307	AntigenPres	mMDSC
-0.679895	0.878406	AntigenPres	mMDSC
-0.679678	0.883767	AntigenPres	mMDSC
-0.679461	0.889152	AntigenPres	mMDSC
-0.679244	0.89456	AntigenPres	mMDSC
-0.679027	0.899993	AntigenPres	mMDSC
-0.67881	0.90545	AntigenPres	mMDSC
-0.678593	0.910931	AntigenPres	mMDSC
-0.678376	0.916436	AntigenPres	mMDSC
-0.678159	0.921966	AntigenPres	mMDSC
-0.677942	0.927519	AntigenPres	mMDSC
-0.677725	0.933097	AntigenPres	mMDSC
-0.677508	0.938699	AntigenPres	mMDSC
-0.677291	0.944326	AntigenPres	mMDSC
-0.677073	0.949977	AntigenPres	mMDSC
-0.676856	0.955652	AntigenPres	mMDSC
-0.676639	0.961352	AntigenPres	mMDSC
-0.676422	0.967076	AntigenPres	mMDSC
-0.676205	0.972825	AntigenPres	mMDSC
-0.675988	0.978599	AntigenPres	mMDSC
-0.675771	0.984397	AntigenPres	mMDSC
-0.675554	0.990219	AntigenPres	mMDSC
-0.675337	0.996067	AntigenPres	mMDSC
-0.67512	1.00194	AntigenPres	mMDSC
-0.674903	1.00784	AntigenPres	mMDSC
-0.674686	1.01376	AntigenPres	mMDSC
-0.674469	1.0197	AntigenPres	mMDSC
-0.674252	1.02567	AntigenPres	mMDSC
-0.674035	1.03167	AntigenPres	mMDSC
-0.673818	1.03769	AntigenPres	mMDSC
-0.673601	1.04374	AntigenPres	mMDSC
-0.673384	1.04981	AntigenPres	mMDSC
-0.673167	1.0559	AntigenPres	mMDSC
-0.67295	1.06202	AntigenPres	mMDSC
-0.672733	1.06817	AntigenPres	mMDSC
-0.672516	1.07434	AntigenPres	mMDSC
-0.672299	1.08053	AntigenPres	mMDSC
-0.672082	1.08675	AntigenPres	mMDSC
-0.671865	1.093	AntigenPres	mMDSC
-0.671648	1.09927	AntigenPres	mMDSC
-0.671431	1.10556	AntigenPres	mMDSC
-0.671214	1.11189	AntigenPres	mMDSC
-0.670997	1.11823	AntigenPres	mMDSC
-0.67078	1.1246	AntigenPres	mMDSC
-0.670563	1.131	AntigenPres	mMDSC
-0.670346	1.13742	AntigenPres	mMDSC
-0.670129	1.14387	AntigenPres	mMDSC
-0.669912	1.15034	AntigenPres	mMDSC
-0.669695	1.15684	AntigenPres	mMDSC
-0.669478	1.16336	AntigenPres	mMDSC
-0.669261	1.1699	AntigenPres	mMDSC
-0.669044	1.17648	AntigenPres	mMDSC
-0.668827	1.18308	AntigenPres	mMDSC
-0.66861	1.1897	AntigenPres	mMDSC
-0.668393	1.19635	AntigenPres	mMDSC
-0.668176	1.20302	AntigenPres	mMDSC
-0.667959	1.20972	AntigenPres	mMDSC
-0.667742	1.21645	AntigenPres	mMDSC
-0.667525	1.2232	AntigenPres	mMDSC
-0.667308	1.22997	AntigenPres	mMDSC
-0.667091	1.23677	AntigenPres	mMDSC
-0.666874	1.2436	AntigenPres	mMDSC
-0.666657	1.25045	AntigenPres	mMDSC
-0.66644	1.25733	AntigenPres	mMDSC
-0.666223	1.26423	AntigenPres	mMDSC
-0.666006	1.27116	AntigenPres	mMDSC
-0.665789	1.27811	AntigenPres	mMDSC
-0.665572	1.28509	AntigenPres	mMDSC
-0.665355	1.29209	AntigenPres	mMDSC
-0.665138	1.29912	AntigenPres	mMDSC
-0.664921	1.30618	AntigenPres	mMDSC
-0.664704	1.31326	AntigenPres	mMDSC
-0.664487	1.32036	AntigenPres	mMDSC
-0.66427	1.3275	AntigenPres	mMDSC
-0.664053	1.33465	AntigenPres	mMDSC
-0.663836	1.34183	AntigenPres	mMDSC
-0.663619	1.34904	AntigenPres	mMDSC
-0.663402	1.35627	AntigenPres	mMDSC
-0.663185	1.36353	AntigenPres	mMDSC
-0.662968	1.37081	AntigenPres	mMDSC
-0.662751	1.37812	AntigenPres	mMDSC
-0.662534	1.38546	AntigenPres	mMDSC
-0.662317	1.39282	AntigenPres	mMDSC
-0.6621	1.4002	AntigenPres	mMDSC
-0.661883	1.40761	AntigenPres	mMDSC
-0.661666	1.41505	AntigenPres	mMDSC
-0.661449	1.42251	AntigenPres	mMDSC
-0.661232	1.42999	AntigenPres	mMDSC
-0.661015	1.4375	AntigenPres	mMDSC
-0.660798	1.44504	AntigenPres	mMDSC
-0.660581	1.4526	AntigenPres	mMDSC
-0.660364	1.46019	AntigenPres	mMDSC
-0.660147	1.4678	AntigenPres	mMDSC
-0.65993	1.47544	AntigenPres	mMDSC
-0.659713	1.4831	AntigenPres	mMDSC
-0.659496	1.49079	AntigenPres	mMDSC
-0.659279	1.4985	AntigenPres	mMDSC
-0.659062	1.50624	AntigenPres	mMDSC
-0.658845	1.514	AntigenPres	mMDSC
-0.658628	1.52179	AntigenPres	mMDSC
-0.658411	1.5296	AntigenPres	mMDSC
-0.658194	1.53744	AntigenPres	mMDSC
-0.657977	1.5453	AntigenPres	mMDSC
-0.65776	1.55319	AntigenPres	mMDSC
-0.657543	1.5611	AntigenPres	mMDSC
-0.657326	1.56904	AntigenPres	mMDSC
-0.657109	1.577	AntigenPres	mMDSC
-0.656892	1.58498	AntigenPres	mMDSC
-0.656675	1.593	AntigenPres	mMDSC
-0.656458	1.60103	AntigenPres	mMDSC
-0.656241	1.60909	AntigenPres	mMDSC
-0.656024	1.61718	AntigenPres	mMDSC
-0.655807	1.62529	AntigenPres	mMDSC
-0.65559	1.63342	AntigenPres	mMDSC
-0.655373	1.64158	AntigenPres	mMDSC
-0.655156	1.64977	AntigenPres	mMDSC
-0.654939	1.65798	AntigenPres	mMDSC
-0.654722	1.66621	AntigenPres	mMDSC
-0.654505	1.67447	AntigenPres	mMDSC
-0.654288	1.68275	AntigenPres	mMDSC
-0.654071	1.69105	AntigenPres	mMDSC
-0.653854	1.69939	AntigenPres	mMDSC
-0.653637	1.70774	AntigenPres	mMDSC
-0.65342	1.71612	AntigenPres	mMDSC
-0.653203	1.72452	AntigenPres	mMDSC
-0.652986	1.73295	AntigenPres	mMDSC
-0.652769	1.7414	AntigenPres	mMDSC
-0.652552	1.74987	AntigenPres	mMDSC
-0.652335	1.75837	AntigenPres	mMDSC
-0.652118	1.7669	AntigenPres	mMDSC
-0.651901	1.77544	AntigenPres	mMDSC
-0.651684	1.78401	AntigenPres	mMDSC
-0.651467	1.79261	AntigenPres	mMDSC
-0.65125	1.80123	AntigenPres	mMDSC
-0.651033	1.80987	AntigenPres	mMDSC
-0.650816	1.81853	AntigenPres	mMDSC
-0.650599	1.82722	AntigenPres	mMDSC
-0.650382	1.83593	AntigenPres	mMDSC
-0.650165	1.84467	AntigenPres	mMDSC
-0.649948	1.85343	AntigenPres	mMDSC
-0.649731	1.86221	AntigenPres	mMDSC
-0.649514	1.87102	AntigenPres	mMDSC
-0.649297	1.87984	AntigenPres	mMDSC
-0.64908	1.8887	AntigenPres	mMDSC
-0.648863	1.89757	AntigenPres	mMDSC
-0.648646	1.90647	AntigenPres	mMDSC
-0.648429	1.91539	AntigenPres	mMDSC
-0.648212	1.92433	AntigenPres	mMDSC
-0.647995	1.9333	AntigenPres	mMDSC
-0.647778	1.94228	AntigenPres	mMDSC
-0.647561	1.9513	AntigenPres	mMDSC
-0.647344	1.96033	AntigenPres	mMDSC
-0.647127	1.96938	AntigenPres	mMDSC
-0.64691	1.97846	AntigenPres	mMDSC
-0.646693	1.98756	AntigenPres	mMDSC
-0.646476	1.99669	AntigenPres	mMDSC
-0.646259	2.00583	AntigenPres	mMDSC
-0.646042	2.015	AntigenPres	mMDSC
-0.645825	2.02419	AntigenPres	mMDSC
-0.645608	2.0334	AntigenPres	mMDSC
-0.645391	2.04263	AntigenPres	mMDSC
-0.645174	2.05189	AntigenPres	mMDSC
-0.644957	2.06116	AntigenPres	mMDSC
-0.64474	2.07046	AntigenPres	mMDSC
-0.644523	2.07978	AntigenPres	mMDSC
-0.644305	2.08912	AntigenPres	mMDSC
-0.644088	2.09848	AntigenPres	mMDSC
-0.643871	2.10786	AntigenPres	mMDSC
-0.643654	2.11727	AntigenPres	mMDSC
-0.643437	2.12669	AntigenPres	mMDSC
-0.64322	2.13614	AntigenPres	mMDSC
-0.643003	2.1456	AntigenPres	mMDSC
-0.642786	2.15509	AntigenPres	mMDSC
-0.642569	2.1646	AntigenPres	mMDSC
-0.642352	2.17413	AntigenPres	mMDSC
-0.642135	2.18368	AntigenPres	mMDSC
-0.641918	2.19325	AntigenPres	mMDSC
-0.641701	2.20284	AntigenPres	mMDSC
-0.641484	2.21245	AntigenPres	mMDSC
-0.641267	2.22208	AntigenPres	mMDSC
-0.64105	2.23173	AntigenPres	mMDSC
-0.640833	2.2414	AntigenPres	mMDSC
-0.640616	2.25109	AntigenPres	mMDSC
-0.640399	2.26079	AntigenPres	mMDSC
-0.640182	2.27052	AntigenPres	mMDSC
-0.639965	2.28027	AntigenPres	mMDSC
-0.639748	2.29004	AntigenPres	mMDSC
-0.639531	2.29982	AntigenPres	mMDSC
-0.639314	2.30963	AntigenPres	mMDSC
-0.639097	2.31946	AntigenPres	mMDSC
-0.63888	2.3293	AntigenPres	mMDSC
-0.638663	2.33916	AntigenPres	mMDSC
-0.638446	2.34904	AntigenPres	mMDSC
-0.638229	2.35894	AntigenPres	mMDSC
-0.638012	2.36886	AntigenPres	mMDSC
-0.637795	2.37879	AntigenPres	mMDSC
-0.637578	2.38875	AntigenPres	mMDSC
-0.637361	2.39872	AntigenPres	mMDSC
-0.637144	2.40871	AntigenPres	mMDSC
-0.636927	2.41872	AntigenPres	mMDSC
-0.63671	2.42874	AntigenPres	mMDSC
-0.636493	2.43879	AntigenPres	mMDSC
-0.636276	2.44885	AntigenPres	mMDSC
-0.636059	2.45892	AntigenPres	mMDSC
-0.635842	2.46902	AntigenPres	mMDSC
-0.635625	2.47913	AntigenPres	mMDSC
-0.635408	2.48926	AntigenPres	mMDSC
-0.635191	2.49941	AntigenPres	mMDSC
-0.634974	2.50957	AntigenPres	mMDSC
-0.634757	2.51975	AntigenPres	mMDSC
-0.63454	2.52994	AntigenPres	mMDSC
-0.634323	2.54015	AntigenPres	mMDSC
-0.634106	2.55038	AntigenPres	mMDSC
-0.633889	2.56062	AntigenPres	mMDSC
-0.633672	2.57088	AntigenPres	mMDSC
-0.633455	2.58116	AntigenPres	mMDSC
-0.633238	2.59145	AntigenPres	mMDSC
-0.633021	2.60175	AntigenPres	mMDSC
-0.632804	2.61207	AntigenPres	mMDSC
-0.632587	2.62241	AntigenPres	mMDSC
-0.63237	2.63276	AntigenPres	mMDSC
-0.632153	2.64313	AntigenPres	mMDSC
-0.631936	2.65351	AntigenPres	mMDSC
-0.631719	2.6639	AntigenPres	mMDSC
-0.631502	2.67431	AntigenPres	mMDSC
-0.631285	2.68474	AntigenPres	mMDSC
-0.631068	2.69517	AntigenPres	mMDSC
-0.630851	2.70563	AntigenPres	mMDSC
-0.630634	2.71609	AntigenPres	mMDSC
-0.630417	2.72657	AntigenPres	mMDSC
-0.6302	2.73706	AntigenPres	mMDSC
-0.629983	2.74757	AntigenPres	mMDSC
-0.629766	2.75809	AntigenPres	mMDSC
-0.629549	2.76862	AntigenPres	mMDSC
-0.629332	2.77917	AntigenPres	mMDSC
-0.629115	2.78972	AntigenPres	mMDSC
-0.628898	2.80029	AntigenPres	mMDSC
-0.628681	2.81088	AntigenPres	mMDSC
-0.628464	2.82147	AntigenPres	mMDSC
-0.628247	2.83208	AntigenPres	mMDSC
-0.62803	2.8427	AntigenPres	mMDSC
-0.627813	2.85333	AntigenPres	mMDSC
-0.627596	2.86397	AntigenPres	mMDSC
-0.627379	2.87462	AntigenPres	mMDSC
-0.627162	2.88529	AntigenPres	mMDSC
-0.626945	2.89596	AntigenPres	mMDSC
-0.626728	2.90665	AntigenPres	mMDSC
-0.626511	2.91735	AntigenPres	mMDSC
-0.626294	2.92805	AntigenPres	mMDSC
-0.626077	2.93877	AntigenPres	mMDSC
-0.62586	2.9495	AntigenPres	mMDSC
-0.625643	2.96024	AntigenPres	mMDSC
-0.625426	2.97099	AntigenPres	mMDSC
-0.625209	2.98174	AntigenPres	mMDSC
-0.624992	2.99251	AntigenPres	mMDSC
-0.624775	3.00329	AntigenPres	mMDSC
-0.624558	3.01407	AntigenPres	mMDSC
-0.624341	3.02487	AntigenPres	mMDSC
-0.624124	3.03567	AntigenPres	mMDSC
-0.623907	3.04648	AntigenPres	mMDSC
-0.62369	3.0573	AntigenPres	mMDSC
-0.623473	3.06813	AntigenPres	mMDSC
-0.623256	3.07896	AntigenPres	mMDSC
-0.623039	3.08981	AntigenPres	mMDSC
-0.622822	3.10066	AntigenPres	mMDSC
-0.622605	3.11152	AntigenPres	mMDSC
-0.622388	3.12239	AntigenPres	mMDSC
-0.622171	3.13326	AntigenPres	mMDSC
-0.621954	3.14414	AntigenPres	mMDSC
-0.621737	3.15503	AntigenPres	mMDSC
-0.62152	3.16592	AntigenPres	mMDSC
-0.621303	3.17682	AntigenPres	mMDSC
-0.621086	3.18773	AntigenPres	mMDSC
-0.620869	3.19864	AntigenPres	mMDSC
-0.620652	3.20956	AntigenPres	mMDSC
-0.620435	3.22048	AntigenPres	mMDSC
-0.620218	3.23141	AntigenPres	mMDSC
-0.620001	3.24234	AntigenPres	mMDSC
-0.619784	3.25328	AntigenPres	mMDSC
-0.619567	3.26422	AntigenPres	mMDSC
-0.61935	3.27517	AntigenPres	mMDSC
-0.619133	3.28612	AntigenPres	mMDSC
-0.618916	3.29708	AntigenPres	mMDSC
-0.618699	3.30804	AntigenPres	mMDSC
-0.618482	3.319	AntigenPres	mMDSC
-0.618265	3.32997	AntigenPres	mMDSC
-0.618048	3.34094	AntigenPres	mMDSC
-0.617831	3.35192	AntigenPres	mMDSC
-0.617614	3.36289	AntigenPres	mMDSC
-0.617397	3.37387	AntigenPres	mMDSC
-0.61718	3.38486	AntigenPres	mMDSC
-0.616963	3.39584	AntigenPres	mMDSC
-0.616746	3.40683	AntigenPres	mMDSC
-0.616529	3.41781	AntigenPres	mMDSC
-0.616312	3.4288	AntigenPres	mMDSC
-0.616095	3.4398	AntigenPres	mMDSC
-0.615878	3.45079	AntigenPres	mMDSC
-0.615661	3.46178	AntigenPres	mMDSC
-0.615444	3.47278	AntigenPres	mMDSC
-0.615227	3.48377	AntigenPres	mMDSC
-0.61501	3.49477	AntigenPres	mMDSC
-0.614793	3.50576	AntigenPres	mMDSC
-0.614576	3.51676	AntigenPres	mMDSC
-0.614359	3.52775	AntigenPres	mMDSC
-0.614142	3.53875	AntigenPres	mMDSC
-0.613925	3.54974	AntigenPres	mMDSC
-0.613708	3.56073	AntigenPres	mMDSC
-0.613491	3.57173	AntigenPres	mMDSC
-0.613274	3.58272	AntigenPres	mMDSC
-0.613057	3.59371	AntigenPres	mMDSC
-0.61284	3.60469	AntigenPres	mMDSC
-0.612623	3.61568	AntigenPres	mMDSC
-0.612406	3.62666	AntigenPres	mMDSC
-0.612189	3.63764	AntigenPres	mMDSC
-0.611972	3.64862	AntigenPres	mMDSC
-0.611754	3.65959	AntigenPres	mMDSC
-0.611537	3.67056	AntigenPres	mMDSC
-0.61132	3.68153	AntigenPres	mMDSC
-0.611103	3.6925	AntigenPres	mMDSC
-0.610886	3.70346	AntigenPres	mMDSC
-0.610669	3.71441	AntigenPres	mMDSC
-0.610452	3.72537	AntigenPres	mMDSC
-0.610235	3.73631	AntigenPres	mMDSC
-0.610018	3.74726	AntigenPres	mMDSC
-0.609801	3.75819	AntigenPres	mMDSC
-0.609584	3.76913	AntigenPres	mMDSC
-0.609367	3.78005	AntigenPres	mMDSC
-0.60915	3.79098	AntigenPres	mMDSC
-0.608933	3.80189	AntigenPres	mMDSC
-0.608716	3.8128	AntigenPres	mMDSC
-0.608499	3.8237	AntigenPres	mMDSC
-0.608282	3.8346	AntigenPres	mMDSC
-0.608065	3.84549	AntigenPres	mMDSC
-0.607848	3.85637	AntigenPres	mMDSC
-0.607631	3.86725	AntigenPres	mMDSC
-0.607414	3.87811	AntigenPres	mMDSC
-0.607197	3.88897	AntigenPres	mMDSC
-0.60698	3.89983	AntigenPres	mMDSC
-0.606763	3.91067	AntigenPres	mMDSC
-0.606546	3.9215	AntigenPres	mMDSC
-0.606329	3.93233	AntigenPres	mMDSC
-0.606112	3.94315	AntigenPres	mMDSC
-0.605895	3.95395	AntigenPres	mMDSC
-0.605678	3.96475	AntigenPres	mMDSC
-0.605461	3.97554	AntigenPres	mMDSC
-0.605244	3.98632	AntigenPres	mMDSC
-0.605027	3.99709	AntigenPres	mMDSC
-0.60481	4.00785	AntigenPres	mMDSC
-0.604593	4.0186	AntigenPres	mMDSC
-0.604376	4.02933	AntigenPres	mMDSC
-0.604159	4.04006	AntigenPres	mMDSC
-0.603942	4.05077	AntigenPres	mMDSC
-0.603725	4.06147	AntigenPres	mMDSC
-0.603508	4.07217	AntigenPres	mMDSC
-0.603291	4.08284	AntigenPres	mMDSC
-0.603074	4.09351	AntigenPres	mMDSC
-0.602857	4.10416	AntigenPres	mMDSC
-0.60264	4.1148	AntigenPres	mMDSC
-0.602423	4.12543	AntigenPres	mMDSC
-0.602206	4.13605	AntigenPres	mMDSC
-0.601989	4.14665	AntigenPres	mMDSC
-0.601772	4.15723	AntigenPres	mMDSC
-0.601555	4.16781	AntigenPres	mMDSC
-0.601338	4.17837	AntigenPres	mMDSC
-0.601121	4.18891	AntigenPres	mMDSC
-0.600904	4.19944	AntigenPres	mMDSC
-0.600687	4.20995	AntigenPres	mMDSC
-0.60047	4.22045	AntigenPres	mMDSC
-0.600253	4.23094	AntigenPres	mMDSC
-0.600036	4.2414	AntigenPres	mMDSC
-0.599819	4.25185	AntigenPres	mMDSC
-0.599602	4.26229	AntigenPres	mMDSC
-0.599385	4.27271	AntigenPres	mMDSC
-0.599168	4.28311	AntigenPres	mMDSC
-0.598951	4.2935	AntigenPres	mMDSC
-0.598734	4.30386	AntigenPres	mMDSC
-0.598517	4.31421	AntigenPres	mMDSC
-0.5983	4.32455	AntigenPres	mMDSC
-0.598083	4.33486	AntigenPres	mMDSC
-0.597866	4.34516	AntigenPres	mMDSC
-0.597649	4.35543	AntigenPres	mMDSC
-0.597432	4.36569	AntigenPres	mMDSC
-0.597215	4.37593	AntigenPres	mMDSC
-0.596998	4.38615	AntigenPres	mMDSC
-0.596781	4.39636	AntigenPres	mMDSC
-0.596564	4.40654	AntigenPres	mMDSC
-0.596347	4.4167	AntigenPres	mMDSC
-0.59613	4.42684	AntigenPres	mMDSC
-0.595913	4.43696	AntigenPres	mMDSC
-0.595696	4.44706	AntigenPres	mMDSC
-0.595479	4.45714	AntigenPres	mMDSC
-0.595262	4.4672	AntigenPres	mMDSC
-0.595045	4.47724	AntigenPres	mMDSC
-0.594828	4.48725	AntigenPres	mMDSC
-0.594611	4.49724	AntigenPres	mMDSC
-0.594394	4.50721	AntigenPres	mMDSC
-0.594177	4.51716	AntigenPres	mMDSC
-0.59396	4.52709	AntigenPres	mMDSC
-0.593743	4.53699	AntigenPres	mMDSC
-0.593526	4.54687	AntigenPres	mMDSC
-0.593309	4.55673	AntigenPres	mMDSC
-0.593092	4.56656	AntigenPres	mMDSC
-0.592875	4.57637	AntigenPres	mMDSC
-0.592658	4.58615	AntigenPres	mMDSC
-0.592441	4.59591	AntigenPres	mMDSC
-0.592224	4.60565	AntigenPres	mMDSC
-0.592007	4.61536	AntigenPres	mMDSC
-0.59179	4.62504	AntigenPres	mMDSC
-0.591573	4.6347	AntigenPres	mMDSC
-0.591356	4.64434	AntigenPres	mMDSC
-0.591139	4.65395	AntigenPres	mMDSC
-0.590922	4.66353	AntigenPres	mMDSC
-0.590705	4.67308	AntigenPres	mMDSC
-0.590488	4.68261	AntigenPres	mMDSC
-0.590271	4.69212	AntigenPres	mMDSC
-0.590054	4.70159	AntigenPres	mMDSC
-0.589837	4.71104	AntigenPres	mMDSC
-0.58962	4.72046	AntigenPres	mMDSC
-0.589403	4.72985	AntigenPres	mMDSC
-0.589186	4.73922	AntigenPres	mMDSC
-0.588969	4.74855	AntigenPres	mMDSC
-0.588752	4.75786	AntigenPres	mMDSC
-0.588535	4.76714	AntigenPres	mMDSC
-0.588318	4.77639	AntigenPres	mMDSC
-0.588101	4.78561	AntigenPres	mMDSC
-0.587884	4.7948	AntigenPres	mMDSC
-0.587667	4.80396	AntigenPres	mMDSC
-0.58745	4.8131	AntigenPres	mMDSC
-0.587233	4.8222	AntigenPres	mMDSC
-0.587016	4.83127	AntigenPres	mMDSC
-0.586799	4.84031	AntigenPres	mMDSC
-0.586582	4.84932	AntigenPres	mMDSC
-0.586365	4.8583	AntigenPres	mMDSC
-0.586148	4.86724	AntigenPres	mMDSC
-0.585931	4.87616	AntigenPres	mMDSC
-0.585714	4.88504	AntigenPres	mMDSC
-0.585497	4.89389	AntigenPres	mMDSC
-0.58528	4.90271	AntigenPres	mMDSC
-0.585063	4.9115	AntigenPres	mMDSC
-0.584846	4.92025	AntigenPres	mMDSC
-0.584629	4.92897	AntigenPres	mMDSC
-0.584412	4.93766	AntigenPres	mMDSC
-0.584195	4.94631	AntigenPres	mMDSC
-0.583978	4.95493	AntigenPres	mMDSC
-0.583761	4.96352	AntigenPres	mMDSC
-0.583544	4.97207	AntigenPres	mMDSC
-0.583327	4.98059	AntigenPres	mMDSC
-0.58311	4.98907	AntigenPres	mMDSC
-0.582893	4.99752	AntigenPres	mMDSC
-0.582676	5.00594	AntigenPres	mMDSC
-0.582459	5.01431	AntigenPres	mMDSC
-0.582242	5.02266	AntigenPres	mMDSC
-0.582025	5.03096	AntigenPres	mMDSC
-0.581808	5.03923	AntigenPres	mMDSC
-0.581591	5.04747	AntigenPres	mMDSC
-0.581374	5.05567	AntigenPres	mMDSC
-0.581157	5.06383	AntigenPres	mMDSC
-0.58094	5.07195	AntigenPres	mMDSC
-0.580723	5.08004	AntigenPres	mMDSC
-0.580506	5.08809	AntigenPres	mMDSC
-0.580289	5.0961	AntigenPres	mMDSC
-0.580072	5.10408	AntigenPres	mMDSC
-0.579855	5.11201	AntigenPres	mMDSC
-0.579638	5.11991	AntigenPres	mMDSC
-0.579421	5.12777	AntigenPres	mMDSC
-0.579203	5.1356	AntigenPres	mMDSC
-0.578986	5.14338	AntigenPres	mMDSC
-0.578769	5.15112	AntigenPres	mMDSC
-0.578552	5.15883	AntigenPres	mMDSC
-0.578335	5.16649	AntigenPres	mMDSC
-0.578118	5.17412	AntigenPres	mMDSC
-0.577901	5.18171	AntigenPres	mMDSC
-0.577684	5.18925	AntigenPres	mMDSC
-0.577467	5.19676	AntigenPres	mMDSC
-0.57725	5.20422	AntigenPres	mMDSC
-0.577033	5.21165	AntigenPres	mMDSC
-0.576816	5.21903	AntigenPres	mMDSC
-0.576599	5.22637	AntigenPres	mMDSC
-0.576382	5.23367	AntigenPres	mMDSC
-0.576165	5.24093	AntigenPres	mMDSC
-0.575948	5.24815	AntigenPres	mMDSC
-0.575731	5.25533	AntigenPres	mMDSC
-0.575514	5.26246	AntigenPres	mMDSC
-0.575297	5.26955	AntigenPres	mMDSC
-0.57508	5.2766	AntigenPres	mMDSC
-0.574863	5.28361	AntigenPres	mMDSC
-0.574646	5.29057	AntigenPres	mMDSC
-0.574429	5.29749	AntigenPres	mMDSC
-0.574212	5.30437	AntigenPres	mMDSC
-0.573995	5.3112	AntigenPres	mMDSC
-0.573778	5.31799	AntigenPres	mMDSC
-0.573561	5.32474	AntigenPres	mMDSC
-0.573344	5.33144	AntigenPres	mMDSC
-0.573127	5.3381	AntigenPres	mMDSC
-0.57291	5.34471	AntigenPres	mMDSC
-0.572693	5.35128	AntigenPres	mMDSC
-0.572476	5.35781	AntigenPres	mMDSC
-0.572259	5.36429	AntigenPres	mMDSC
-0.572042	5.37072	AntigenPres	mMDSC
-0.571825	5.37711	AntigenPres	mMDSC
-0.571608	5.38345	AntigenPres	mMDSC
-0.571391	5.38975	AntigenPres	mMDSC
-0.571174	5.396	AntigenPres	mMDSC
-0.570957	5.40221	AntigenPres	mMDSC
-0.57074	5.40837	AntigenPres	mMDSC
-0.570523	5.41448	AntigenPres	mMDSC
-0.570306	5.42055	AntigenPres	mMDSC
-0.570089	5.42657	AntigenPres	mMDSC
-0.569872	5.43254	AntigenPres	mMDSC
-0.569655	5.43847	AntigenPres	mMDSC
-0.569438	5.44434	AntigenPres	mMDSC
-0.569221	5.45017	AntigenPres	mMDSC
-0.569004	5.45596	AntigenPres	mMDSC
-0.568787	5.46169	AntigenPres	mMDSC
-0.56857	5.46738	AntigenPres	mMDSC
-0.568353	5.47302	AntigenPres	mMDSC
-0.568136	5.47861	AntigenPres	mMDSC
-0.567919	5.48416	AntigenPres	mMDSC
-0.567702	5.48965	AntigenPres	mMDSC
-0.567485	5.4951	AntigenPres	mMDSC
-0.567268	5.50049	AntigenPres	mMDSC
-0.567051	5.50584	AntigenPres	mMDSC
-0.566834	5.51114	AntigenPres	mMDSC
-0.566617	5.51639	AntigenPres	mMDSC
-0.5664	5.52159	AntigenPres	mMDSC
-0.566183	5.52674	AntigenPres	mMDSC
-0.565966	5.53184	AntigenPres	mMDSC
-0.565749	5.53689	AntigenPres	mMDSC
-0.565532	5.54189	AntigenPres	mMDSC
-0.565315	5.54684	AntigenPres	mMDSC
-0.565098	5.55174	AntigenPres	mMDSC
-0.564881	5.55659	AntigenPres	mMDSC
-0.564664	5.56139	AntigenPres	mMDSC
-0.564447	5.56614	AntigenPres	mMDSC
-0.56423	5.57084	AntigenPres	mMDSC
-0.564013	5.57549	AntigenPres	mMDSC
-0.563796	5.58008	AntigenPres	mMDSC
-0.563579	5.58462	AntigenPres	mMDSC
-0.563362	5.58912	AntigenPres	mMDSC
-0.563145	5.59356	AntigenPres	mMDSC
-0.562928	5.59795	AntigenPres	mMDSC
-0.562711	5.60228	AntigenPres	mMDSC
-0.562494	5.60657	AntigenPres	mMDSC
-0.562277	5.6108	AntigenPres	mMDSC
-0.56206	5.61498	AntigenPres	mMDSC
-0.561843	5.61911	AntigenPres	mMDSC
-0.561626	5.62319	AntigenPres	mMDSC
-0.561409	5.62721	AntigenPres	mMDSC
-0.561192	5.63118	AntigenPres	mMDSC
-0.560975	5.6351	AntigenPres	mMDSC
-0.560758	5.63897	AntigenPres	mMDSC
-0.560541	5.64278	AntigenPres	mMDSC
-0.560324	5.64654	AntigenPres	mMDSC
-0.560107	5.65024	AntigenPres	mMDSC
-0.55989	5.6539	AntigenPres	mMDSC
-0.559673	5.6575	AntigenPres	mMDSC
-0.559456	5.66104	AntigenPres	mMDSC
-0.559239	5.66453	AntigenPres	mMDSC
-0.559022	5.66797	AntigenPres	mMDSC
-0.558805	5.67136	AntigenPres	mMDSC
-0.558588	5.67469	AntigenPres	mMDSC
-0.558371	5.67796	AntigenPres	mMDSC
-0.558154	5.68119	AntigenPres	mMDSC
-0.557937	5.68435	AntigenPres	mMDSC
-0.55772	5.68747	AntigenPres	mMDSC
-0.557503	5.69053	AntigenPres	mMDSC
-0.557286	5.69353	AntigenPres	mMDSC
-0.557069	5.69648	AntigenPres	mMDSC
-0.556852	5.69938	AntigenPres	mMDSC
-0.556635	5.70222	AntigenPres	mMDSC
-0.556418	5.705	AntigenPres	mMDSC
[truncated: 10,289 more rows]

## Sheet: Figure 3J
Tnf	Cxcl10	Socs3	Tgfbi	Cd80	ID
1.09861	0	1.09861	1.79176	0	KO
1.38629	1.79176	1.79176	3.17805	0	KO
0.693147	0	1.94591	1.79176	1.38629	KO
0.693147	0.693147	0.693147	2.48491	0	KO
0	0	0.693147	2.30259	0	KO
2.07944	1.38629	0	1.09861	0	KO
3.2581	2.89037	1.79176	1.09861	0	KO
0.693147	0	2.19722	2.30259	0	KO
0	0	0.693147	2.30259	0	KO
0.693147	1.09861	2.07944	1.38629	0	KO
0	0	1.38629	1.94591	0	KO
0	0	1.09861	3.09104	0.693147	KO
0	2.07944	0.693147	3.17805	0	KO
0	0	0.693147	2.63906	0	KO
2.48491	0	0	1.60944	0.693147	KO
1.09861	0	1.60944	2.3979	0.693147	KO
0	0	1.38629	3.09104	0	KO
0.693147	0	0.693147	2.83321	0	KO
0.693147	0	0.693147	1.38629	0.693147	KO
0.693147	0	0	3.17805	0.693147	KO
0.693147	1.09861	0	1.79176	0	KO
0	0	1.38629	3.29584	0.693147	KO
0	0	1.09861	3.3673	0	KO
0	0	1.38629	1.60944	0	KO
0	0	0.693147	0	0.693147	KO
1.09861	1.09861	1.94591	1.09861	0	KO
0	0	1.60944	3.17805	0.693147	KO
1.38629	0	2.3979	2.07944	0	KO
1.09861	0	1.09861	2.77259	1.09861	KO
1.60944	0	0.693147	1.38629	0	KO
2.3979	0.693147	1.09861	1.60944	0	KO
2.07944	0	2.19722	3.29584	0	KO
1.09861	0	1.09861	1.38629	0	KO
0	0	1.09861	2.77259	0.693147	KO
1.60944	0	1.09861	0.693147	0	KO
0	0	1.60944	1.60944	0	KO
1.60944	0	1.94591	0	0	KO
0	3.49651	0.693147	1.60944	0	KO
1.09861	0	1.94591	1.38629	0.693147	KO
0	0	0	1.09861	0	KO
0.693147	0	1.09861	1.09861	0	KO
0.693147	0	2.56495	1.38629	0	KO
0	0	1.09861	2.77259	0	KO
1.38629	3.8712	1.38629	1.38629	0	KO
0	0	0	2.56495	1.60944	KO
0	0	1.09861	1.60944	0	KO
0	0	0.693147	3.04452	0	KO
0	0	0.693147	2.94444	0	KO
0	0	1.09861	1.09861	0	KO
0.693147	0	0	1.94591	0	KO
0	0	1.09861	1.60944	0	KO
0	0	0	2.3979	0.693147	KO
0.693147	0	1.38629	1.94591	0.693147	KO
0.693147	1.60944	1.79176	3.17805	0	KO
1.38629	0	1.79176	1.94591	0.693147	KO
0.693147	0	1.38629	0.693147	0	KO
0	0	1.09861	1.09861	0	KO
1.79176	0	1.38629	1.38629	0	KO
0.693147	0.693147	2.3979	2.56495	0	KO
0	0.693147	0.693147	1.60944	0.693147	KO
2.3979	3.04452	0.693147	1.79176	0	KO
2.56495	2.07944	2.3979	2.3979	0	KO
2.48491	1.94591	1.09861	3.3673	1.09861	KO
2.70805	4.15888	2.30259	1.60944	0.693147	KO
1.09861	0	0	0.693147	0	KO
1.09861	1.79176	2.19722	1.60944	0	KO
1.09861	0	2.30259	2.48491	1.09861	KO
0.693147	0	0	1.79176	0	KO
0	0	0	3.43399	0	KO
0	0	1.94591	2.70805	0.693147	KO
0.693147	0.693147	2.07944	2.56495	0	KO
1.94591	0	0.693147	2.3979	0	KO
1.38629	0	0	1.60944	1.09861	KO
1.38629	0	1.79176	2.19722	0	KO
1.09861	0	1.94591	2.48491	0	KO
2.83321	4.07754	0	1.09861	0	KO
1.60944	0	2.07944	1.09861	0	KO
0	0	0.693147	0.693147	0	KO
0	0	0.693147	1.38629	0	KO
1.09861	1.09861	0	2.07944	0	KO
1.09861	0	0.693147	0	0	KO
3.43399	0	3.3673	2.56495	0	KO
0.693147	2.30259	2.89037	3.09104	0	KO
1.09861	0	0.693147	2.63906	0	KO
0.693147	0	0.693147	2.3979	1.09861	KO
2.89037	1.60944	1.79176	0.693147	0	KO
2.77259	0	1.09861	1.09861	0.693147	KO
1.09861	0	1.60944	2.77259	0	KO
0	0	0.693147	3.4012	0.693147	KO
2.19722	0	2.19722	1.38629	0	KO
0	0	0	1.94591	0	KO
2.07944	1.38629	0.693147	2.19722	0	KO
2.56495	0	0	0	0	KO
0	0	1.38629	0.693147	0.693147	KO
1.94591	1.09861	0	1.79176	0.693147	KO
0	0	0	2.70805	0	KO
0	0	1.38629	2.63906	0	KO
0.693147	0	0.693147	3.63759	0.693147	KO
2.19722	1.09861	0	1.60944	1.60944	KO
1.09861	0.693147	1.09861	1.60944	0	KO
0	0	1.38629	1.09861	0.693147	KO
0.693147	0.693147	0	2.99573	0.693147	KO
1.38629	0.693147	1.60944	3.04452	0	KO
0.693147	2.07944	1.60944	2.19722	0.693147	KO
0.693147	0	0.693147	2.70805	0	KO
2.56495	2.30259	1.09861	1.09861	0	KO
2.3979	0	2.70805	3.17805	0.693147	KO
0	2.19722	0	2.63906	0	KO
2.19722	2.3979	1.09861	1.79176	0	KO
1.60944	0	1.60944	2.3979	0	KO
0.693147	1.09861	1.38629	1.60944	0.693147	KO
0	0	0	1.38629	0	KO
1.09861	0	0	1.79176	0	KO
0	0	0.693147	0.693147	0	KO
1.09861	0	1.38629	2.56495	0	KO
2.19722	1.60944	1.60944	2.3979	0	KO
1.38629	0	0	3.04452	0	KO
0	0	0	1.09861	0	KO
0.693147	0	1.79176	2.3979	0.693147	KO
0.693147	1.38629	0	1.60944	0	KO
0.693147	0	1.38629	2.3979	0.693147	KO
0.693147	0	0.693147	2.30259	0	KO
0.693147	2.94444	1.38629	1.38629	0	KO
0.693147	0	0	2.48491	0	KO
1.60944	0.693147	0.693147	2.07944	0	KO
0	0.693147	2.07944	2.83321	0.693147	KO
0.693147	0	0.693147	1.38629	0	KO
0	0	0.693147	1.79176	0	KO
0	0	0.693147	1.38629	0	KO
1.09861	0	1.38629	1.09861	0	KO
1.38629	0	1.94591	1.09861	0	KO
0	0	2.07944	1.60944	0	KO
0	0	0.693147	2.83321	0.693147	KO
1.09861	0.693147	0	1.94591	0	KO
0.693147	0	0.693147	3.09104	0	KO
1.94591	1.09861	1.94591	1.60944	0	KO
1.38629	0	1.94591	1.79176	0	KO
0	0	1.38629	2.3979	0	KO
1.38629	2.07944	0.693147	0	0	KO
1.60944	0	1.09861	1.09861	0	KO
0.693147	0	0.693147	2.63906	0	KO
0	0	1.60944	2.70805	0	KO
0.693147	0	1.79176	2.30259	0	KO
0	0	0.693147	1.09861	0	KO
0.693147	0	1.09861	3.3673	0	KO
2.48491	0	0	1.60944	0	KO
3.71357	3.91202	1.60944	0.693147	0.693147	KO
0.693147	0	1.09861	2.83321	0.693147	KO
1.38629	0	2.56495	0	0	KO
0.693147	0	0	1.09861	1.38629	KO
0	0	0.693147	1.60944	1.38629	KO
0	0	0.693147	1.60944	0.693147	KO
0.693147	0	0.693147	0	0.693147	KO
0.693147	1.94591	0.693147	1.60944	0	KO
2.48491	2.48491	1.38629	2.70805	0.693147	KO
1.09861	0	1.09861	2.30259	0	KO
1.60944	0	1.38629	2.77259	0.693147	KO
1.09861	0	0	1.60944	0.693147	KO
2.19722	0.693147	0.693147	0	0	KO
1.09861	0	0.693147	3.29584	0	KO
0.693147	0	1.79176	2.83321	0	KO
1.79176	0	0	1.09861	1.60944	KO
0	0	0	2.3979	0	KO
0.693147	0	1.09861	1.38629	0	KO
3.04452	2.94444	0.693147	1.38629	0.693147	KO
0.693147	0	0	2.48491	0	KO
2.63906	2.48491	0.693147	1.38629	0	KO
0.693147	0	1.09861	2.3979	0.693147	KO
1.38629	0.693147	1.09861	1.38629	0	KO
0	0	0.693147	3.43399	0	KO
2.07944	0	0	1.79176	0	KO
2.30259	0	1.94591	2.89037	1.09861	KO
2.48491	0.693147	0	3.13549	0	KO
1.09861	0	0.693147	2.99573	0	KO
0	0	1.38629	2.89037	0	KO
0	0	0.693147	2.07944	0.693147	KO
0	0	1.09861	1.60944	0.693147	KO
0	0	0	0.693147	0	KO
0.693147	0	1.09861	2.07944	0	KO
0	0	0	1.94591	0	KO
1.09861	0	0	0	0.693147	KO
1.94591	1.38629	0.693147	2.56495	0	KO
1.09861	0	1.09861	2.30259	0	KO
1.60944	3.3673	1.09861	1.94591	0	KO
1.94591	0	2.83321	2.48491	0	KO
2.19722	0	1.09861	0.693147	0	KO
0	3.04452	0	3.09104	0	KO
0	0	1.09861	0.693147	0	KO
0	0	1.09861	3.09104	0	KO
1.09861	0	0	1.79176	0	KO
0	0	1.94591	3.43399	0	KO
0	0	1.60944	1.38629	0	KO
1.94591	4.20469	1.38629	2.19722	0.693147	KO
0.693147	0	0	0	0	KO
1.79176	0	1.94591	3.04452	0	KO
0.693147	0	1.09861	2.30259	0.693147	KO
0	0	0.693147	1.79176	0	KO
2.3979	1.09861	1.38629	1.94591	0	KO
0	0	2.07944	1.09861	1.09861	KO
1.79176	0	0	1.38629	0	KO
0.693147	0	1.94591	1.79176	0	KO
1.09861	0	1.38629	2.19722	0	KO
0	0	0.693147	1.38629	0	KO
0.693147	0	2.07944	2.83321	0	KO
0	0	1.09861	3.13549	0	KO
0	0	0	1.09861	0.693147	KO
1.94591	0	0	0.693147	0	KO
0	0	0	3.2581	0	KO
1.60944	0	1.94591	2.94444	0.693147	WT
2.89037	3.04452	2.30259	2.07944	0	WT
0	0	2.77259	1.94591	0	WT
0	0	2.07944	2.99573	0.693147	WT
0	0	0	2.07944	0.693147	WT
0	0	0	2.77259	0.693147	WT
0	0	0.693147	0.693147	0.693147	WT
0	0	0.693147	2.70805	1.09861	WT
0.693147	0	1.38629	1.79176	0.693147	WT
0.693147	0	2.3979	1.79176	0	WT
0	0	1.60944	2.83321	0.693147	WT
0	2.07944	1.09861	3.21888	0.693147	WT
0.693147	0	2.19722	2.48491	1.09861	WT
0	0	2.19722	2.63906	0	WT
0.693147	1.09861	1.09861	3.04452	0.693147	WT
0	0	0	3.09104	0	WT
0	0	2.70805	2.07944	0	WT
1.38629	0	3.04452	2.56495	0	WT
2.30259	1.94591	1.09861	2.94444	0	WT
0	0	1.09861	1.60944	0	WT
0	0	1.09861	2.3979	0	WT
0	0	1.60944	2.48491	0	WT
1.38629	0	1.09861	2.77259	0	WT
0	0	1.79176	3.61092	0	WT
2.77259	0	2.30259	2.70805	0	WT
0	0	1.38629	2.19722	0.693147	WT
0	0	0	1.94591	0	WT
1.09861	1.09861	0.693147	3.97029	0	WT
0	0	2.07944	2.07944	0	WT
0	0	2.3979	2.99573	0	WT
0	0	1.09861	2.19722	0.693147	WT
0	0	0	0	0	WT
0.693147	0	2.3979	0.693147	0	WT
0.693147	0	0.693147	1.60944	1.38629	WT
0	0	0.693147	2.56495	1.09861	WT
0	0	1.94591	1.60944	1.09861	WT
1.09861	0	2.19722	2.83321	0.693147	WT
0	0	0	2.70805	0	WT
1.38629	0	1.38629	2.89037	0	WT
0	0	0.693147	2.56495	1.09861	WT
0	2.19722	2.48491	2.07944	0	WT
0	0	1.79176	1.60944	0	WT
1.09861	0	1.09861	2.07944	0	WT
1.38629	0	3.3673	3.21888	1.09861	WT
0	0	1.60944	2.94444	0.693147	WT
0	0	1.60944	2.3979	0	WT
0	0	1.38629	2.70805	0.693147	WT
1.09861	0	1.94591	2.89037	0	WT
1.60944	0	1.09861	2.48491	1.09861	WT
0.693147	0	1.09861	2.70805	0	WT
0.693147	0	0.693147	1.94591	0	WT
0	0	0	1.94591	0	WT
0	0	1.09861	0.693147	0	WT
0	0	0.693147	2.48491	0.693147	WT
0	0	1.60944	1.94591	0.693147	WT
0.693147	0	1.38629	1.60944	0.693147	WT
0	0	0.693147	1.60944	0	WT
0	0	1.60944	2.77259	0	WT
1.09861	1.09861	1.09861	2.63906	0.693147	WT
0	0	1.79176	2.07944	1.38629	WT
0	0	0	2.07944	0.693147	WT
0	0	0	2.19722	1.60944	WT
0	0	1.60944	2.3979	0	WT
0	0	0	1.94591	0	WT
1.09861	0	2.77259	2.63906	0	WT
3.80666	0	1.79176	1.60944	0	WT
1.09861	0	1.09861	3.09104	0.693147	WT
0.693147	0	1.60944	2.70805	1.09861	WT
0	0	1.79176	2.94444	0	WT
0	0	0.693147	2.70805	0	WT
1.38629	0	0	2.3979	1.09861	WT
1.79176	0	0	2.48491	0	WT
0.693147	1.09861	3.04452	1.60944	0	WT
0	0	0	0	0	WT
1.09861	0	2.89037	1.79176	0	WT
0	0	2.07944	2.63906	0.693147	WT
1.09861	0	1.60944	2.83321	1.09861	WT
0	0	0.693147	2.77259	0	WT
1.09861	0.693147	0.693147	2.63906	1.09861	WT
2.3979	1.60944	3.21888	2.07944	0	WT
1.09861	0	0	2.30259	0	WT
0.693147	0	2.48491	2.30259	0.693147	WT
0	0	0	2.89037	0	WT
0	0	1.09861	1.60944	0	WT
0	0	2.48491	1.60944	0	WT
0	0	0	1.38629	1.09861	WT
2.19722	3.49651	0	2.19722	0	WT
0.693147	0	2.07944	1.79176	0	WT
1.38629	2.56495	1.79176	2.63906	0	WT
0	0	0	2.94444	1.60944	WT
0	0	1.38629	2.19722	1.38629	WT
0	0	2.89037	2.99573	0	WT
0	0	3.2581	3.13549	0	WT
0	0	1.79176	2.94444	1.09861	WT
1.38629	0.693147	2.30259	1.38629	0.693147	WT
0.693147	0	1.38629	3.3322	0.693147	WT
0	0	0	1.38629	0	WT
0	0	0	3.04452	0.693147	WT
0	0	1.79176	1.60944	0	WT
0.693147	0	1.94591	2.63906	0	WT
0.693147	0	1.79176	2.30259	1.09861	WT
0	0	1.60944	2.99573	0	WT
1.09861	0	2.07944	1.79176	0.693147	WT
0.693147	0	1.09861	1.09861	0	WT
0	0	1.09861	1.60944	1.09861	WT
0	0	1.79176	2.3979	0	WT
0.693147	0	2.3979	1.60944	0	WT
0	0	0	3.04452	0	WT
1.09861	0	1.38629	2.89037	0.693147	WT
0	0	1.09861	3.04452	0.693147	WT
0	0	1.09861	1.60944	0.693147	WT
0	0	1.09861	2.94444	0	WT
0.693147	1.09861	0	1.79176	0	WT
1.94591	1.79176	2.07944	1.94591	1.09861	WT
2.63906	0	0	1.09861	0	WT
1.09861	0	1.94591	1.79176	0.693147	WT
0	0	1.94591	1.79176	0	WT
0	0	1.09861	1.09861	0	WT
0.693147	0	0.693147	1.09861	0.693147	WT
0.693147	0	2.19722	3.80666	0	WT
1.60944	0	1.94591	2.77259	0	WT
0	0	0.693147	1.79176	1.09861	WT
0	0	1.94591	1.79176	0	WT
0.693147	0	2.19722	2.56495	0	WT
1.38629	0	0	1.09861	0	WT
0	0	1.60944	1.94591	0	WT
0	0	2.94444	1.79176	0.693147	WT
1.38629	0	1.60944	2.83321	0.693147	WT
2.07944	0	2.07944	2.83321	0	WT
0	0	0.693147	2.63906	0.693147	WT
0.693147	0	1.38629	3.04452	0.693147	WT
0	0	1.38629	2.77259	0	WT
0	0.693147	1.38629	2.77259	0	WT
0	0	2.89037	2.19722	1.38629	WT
0	0	1.60944	3.04452	0	WT
0.693147	0.693147	1.38629	1.38629	0.693147	WT
0	0	1.60944	2.63906	1.09861	WT
0.693147	2.30259	1.60944	1.79176	1.09861	WT
0.693147	0	1.09861	2.63906	0	WT
0	0	1.60944	2.99573	1.09861	WT
0	0	1.09861	2.89037	0	WT
0	0	0	0.693147	0.693147	WT
0	0	0.693147	2.19722	0	WT
1.38629	0	1.60944	1.60944	0.693147	WT
1.79176	2.83321	2.48491	3.04452	0.693147	WT
0	0	1.09861	0.693147	0	WT
0	0	0	2.07944	0	WT
0	0	0.693147	0.693147	0	WT
0.693147	0	0.693147	2.07944	0.693147	WT
1.79176	0	1.94591	2.70805	0	WT
1.09861	1.79176	2.70805	1.79176	1.79176	WT
1.09861	0	1.60944	2.63906	1.09861	WT
2.48491	3.63759	1.60944	1.60944	0	WT
0	0	1.38629	1.79176	0.693147	WT
0	0	0.693147	2.56495	0	WT
0.693147	0	0	1.94591	0	WT
1.38629	0	1.38629	2.30259	0	WT
0.693147	2.63906	3.21888	2.83321	0.693147	WT
0	0	1.09861	2.48491	0	WT
2.19722	0	0.693147	1.60944	0	WT
1.94591	2.3979	2.19722	2.07944	0.693147	WT
0	0	0.693147	2.63906	0	WT
0	0	2.48491	1.94591	0	WT
0	0	1.38629	1.79176	0	WT
0	0	1.09861	1.79176	0.693147	WT
1.79176	0	0	3.58352	0.693147	WT
0.693147	0	1.60944	0	0	WT
2.19722	0	2.07944	2.83321	0.693147	WT
0.693147	0.693147	2.30259	1.60944	0	WT
0	0	2.07944	3.52636	0.693147	WT
0.693147	0	0	1.94591	0	WT
0.693147	0	0	2.07944	0	WT
1.60944	1.60944	2.99573	1.38629	0	WT
1.38629	0	2.48491	1.09861	0	WT
1.79176	0	1.09861	2.07944	1.09861	WT
0.693147	0	3.55535	3.13549	0	WT
0	0	1.79176	2.70805	0.693147	WT
1.38629	0	1.60944	2.77259	0	WT
0.693147	0	1.60944	2.89037	0	WT
0	0	0.693147	1.94591	0	WT
1.09861	0	1.09861	3.63759	0	WT
0	0	2.30259	2.63906	0	WT
0	0	2.3979	1.94591	0.693147	WT
0	0	1.38629	2.89037	0	WT
0	0	0	2.63906	0.693147	WT
0	0	2.30259	2.77259	0	WT
1.09861	0	2.63906	2.19722	0	WT
0	1.09861	1.38629	1.94591	0	WT
0	0	2.07944	3.04452	0	WT
0	0	0.693147	2.48491	0	WT
1.79176	0	1.38629	2.19722	0	WT
1.94591	0	1.79176	2.83321	0.693147	WT
1.38629	0	0	2.56495	1.60944	WT
0	0	0	2.07944	0	WT
1.09861	0	2.94444	1.60944	0.693147	WT
0	0	1.38629	2.07944	0.693147	WT
2.19722	1.09861	2.07944	2.70805	0	WT
0	0	0	3.17805	0.693147	WT
0	0	2.07944	2.30259	0	WT
0	0	0	2.56495	1.38629	WT
1.60944	0	1.09861	1.09861	0	WT
2.07944	0	0.693147	0.693147	0	WT
0	0	1.94591	1.94591	1.09861	WT
0.693147	0	1.38629	1.79176	0	WT
0	0	1.60944	2.89037	0	WT
0.693147	1.38629	1.09861	1.79176	0	WT
1.60944	0	0	2.83321	0.693147	WT
1.09861	2.3979	1.94591	3.04452	0	WT
1.09861	0.693147	1.60944	1.09861	0	WT
1.38629	0	0.693147	3.04452	0	WT
1.09861	0	2.19722	3.29584	0	WT
0	0.693147	1.09861	0.693147	1.38629	WT
0.693147	0	2.99573	2.83321	0	WT
0.693147	1.09861	2.19722	2.89037	0	WT
0	1.09861	2.19722	2.30259	0	WT
0	0	0	2.3979	0	WT
0	0	0.693147	2.70805	0	WT
1.38629	1.09861	1.60944	2.56495	0	WT
0	0	1.60944	0.693147	0	WT
0.693147	0	2.70805	1.60944	0	WT
0.693147	0	1.38629	2.30259	0.693147	WT
0	0	0	2.83321	0.693147	WT
0	0	1.60944	2.89037	0	WT
1.09861	0.693147	1.38629	1.09861	0.693147	WT
1.94591	0	2.07944	3.04452	0	WT
0.693147	0	3.3673	2.70805	0	WT
0.693147	0	1.09861	2.19722	0	WT
1.79176	0	3.04452	2.99573	0.693147	WT
0	0	0	2.48491	0	WT
1.38629	0	1.94591	2.07944	0	WT
2.07944	1.79176	1.60944	2.77259	0.693147	WT
0.693147	0	1.38629	1.94591	1.79176	WT
0	0	1.79176	3.21888	1.09861	WT
1.38629	0	0.693147	0.693147	1.09861	WT
1.38629	0	1.09861	2.48491	0.693147	WT
1.38629	2.83321	1.09861	3.2581	0	WT
0.693147	1.09861	2.07944	1.94591	0	WT
2.99573	1.60944	2.63906	2.30259	0	WT
0	0.693147	2.07944	1.60944	0	WT
0	0	1.09861	3.29584	0	WT
2.19722	0.693147	0	2.07944	0	WT
0	0	1.60944	2.19722	0	WT
0.693147	0	1.94591	1.94591	0.693147	WT
0	0	2.07944	1.38629	0	WT
0.693147	0	1.60944	2.70805	0	WT
0	0	1.38629	2.3979	0	WT
0.693147	0	0.693147	2.77259	0.693147	WT
0	0	0	2.3979	0	WT
0.693147	0	2.30259	1.79176	0	WT
1.09861	0	1.94591	2.3979	0.693147	WT
0	0	1.09861	2.30259	0.693147	WT
0.693147	0	1.60944	2.56495	1.09861	WT
0	0	0	0.693147	0	WT
0	0	0.693147	0.693147	0	WT
1.09861	0	1.38629	2.89037	0	WT
0	0	2.63906	3.13549	0	WT
0.693147	0	1.79176	1.94591	0.693147	WT
0	0	0.693147	2.3979	0	WT
1.38629	0	1.79176	1.79176	0	WT
0.693147	0.693147	0.693147	1.94591	0.693147	WT
1.38629	0	0.693147	2.83321	0	WT
1.38629	0	1.38629	2.3979	0	WT
0	0	0.693147	2.30259	0.693147	WT
0.693147	2.48491	2.30259	1.38629	0.693147	WT
0	0	1.09861	2.56495	0	WT
0.693147	0	1.60944	2.3979	0.693147	WT
1.09861	0	1.79176	2.83321	0	WT
0	0	1.38629	3.17805	0	WT
0	0.693147	0.693147	2.30259	0.693147	WT
1.09861	0	1.60944	2.77259	1.09861	WT
1.60944	1.09861	1.94591	2.70805	0	WT
0	0	0	2.3979	0	WT
0.693147	0	1.09861	2.99573	0	WT
1.09861	1.60944	0	2.19722	0	WT
1.60944	0	2.07944	1.94591	0	WT
0.693147	0	0.693147	2.89037	0	WT
1.09861	2.48491	1.60944	1.94591	0	WT
0	0	0	1.60944	0	WT
0	0	1.60944	0.693147	0	WT
0.693147	0	0.693147	2.94444	0	WT
2.19722	0	1.79176	1.38629	0	WT
0.693147	0	1.09861	1.94591	0.693147	WT
0	0	0	2.19722	0.693147	WT
0.693147	0	2.19722	2.48491	0.693147	WT
1.09861	0	1.79176	2.48491	1.09861	WT
2.19722	0	2.3979	2.48491	0	WT
0	0	0.693147	1.09861	0	WT
0.693147	0	1.94591	2.30259	0	WT
0.693147	0	0	2.70805	0.693147	WT
3.78419	0.693147	0	0.693147	0	WT
3.3673	3.7612	1.79176	1.60944	0	WT
0	0	3.63759	3.13549	0.693147	WT
1.94591	0	2.56495	2.07944	0	WT
0.693147	0.693147	1.38629	3.66356	0	WT
0	0	2.94444	1.38629	0	WT

## Sheet: Figure 4
	Figure 4A
	Pgdfl/fl	Pgdfl/flLysMCre		Vehicle	6AN
	630	914		826	1026
	738	824		714	1134
	599	804		743	987
	669	883		663	907
	Figure 4C
	Time (minutes)	Pgdfl/fl			Pgdfl/flLysMCre
	1.41129	0.333179	0.593652	0.633879	0.589858	0.65786	0.66502
	7.95	0.364412	0.557476	0.582464	0.793662	0.681571	0.67226
	14.4895	0.428369	0.574167	0.588236	0.687476	0.680888	0.64155
	21.1072	2.41851	2.82048	2.57415	2.88364	3.16721	3.28835
	27.6438	2.58757	3.01507	2.58611	3.15429	3.3497	3.37687
	34.1841	2.58531	2.97793	2.54904	3.1648	3.4837	3.47353
	40.7966	2.93185	3.37528	2.96427	3.84704	4.14415	4.38773
	47.3343	2.80618	3.47765	2.96385	3.77511	4.09875	4.36471
	53.8772	2.64735	3.40727	2.95707	3.72364	4.06006	4.31228
	60.4899	0.750091	0.912018	0.789045	1.00471	1.14192	0.956891
	67.0314	0.372652	0.469869	0.38685	0.519476	0.456986	0.429416
	73.5746	0.290583	0.425364	0.341777	0.485919	0.398041	0.364512
	Figure 4D
	Time (minutes)	Vehicle			6AN
	1.41129	0.641832	0.467373	0.686452	0.75362	0.711717	0.941387
	7.95	0.611366	0.445141	0.64897	0.724415	0.69463	0.935981
	14.4895	0.637751	0.454837	0.653489	0.717332	0.696811	0.948025
	21.1072	2.79044	1.98052	2.66369	3.07457	2.68222	2.99649
	27.6438	2.77354	2.05539	2.58234	3.16695	2.77737	3.14839
	34.1841	2.73158	2.05142	2.52139	3.14312	2.76603	3.1987
	40.7966	3.0404	2.39255	3.08175	3.83365	3.0708	3.49031
	47.3343	2.93081	2.44459	3.02974	3.89156	3.14899	3.49412
	53.8772	2.96962	2.45031	3.00979	3.8868	3.19322	3.54116
	60.4899	1.03884	1.05855	0.96695	1.00936	1.0985	1.16004
	67.0314	0.928485	0.78957	0.727197	0.97581	0.778681	0.934364
	73.5746	0.80675	0.684163	0.636979	0.808866	0.65126	0.772181
	Figure 4E
	Time (minutes)	Pgdfl/fl				Pgdfl/flLysMCre
	1.41179	0.604963	0.528584	0.576856	0.678129	0.486433	0.596902	0.419942	0.544735
	7.95445	0.59936	0.596838	0.55483	0.626248	0.503894	0.576246	0.411006	0.549065
	14.4961	0.580414	0.583622	0.543226	0.585524	0.517962	0.587918	0.403371	0.516531
	21.1194	0.317203	0.347008	0.262692	0.450665	0.329436	0.305045	0.226852	0.319728
	27.6612	0.362462	0.358709	0.304714	0.343722	0.342649	0.314566	0.271555	0.305964
	34.2046	0.387849	0.407298	0.310057	0.308956	0.384262	0.296748	0.3072	0.302607
	40.8222	1.4381	1.61284	1.53922	1.4218	1.12275	1.09882	0.944415	1.22589
	47.3699	1.57653	1.60949	1.40988	1.36197	1.05519	1.16864	0.921481	1.1726
	53.9179	1.58344	1.42968	1.50646	1.36435	1.11791	1.09224	0.966574	1.10523
	60.5401	0.313349	0.271694	0.325061	0.220153	0.409092	0.227522	0.242448	0.323042
	67.0898	0.306027	0.291486	0.320387	0.276597	0.328501	0.19706	0.263341	0.339384
	73.6677	0.278285	0.307388	0.274604	0.262003	0.332083	0.205075	0.238282	0.356874
	Figure 4F
	Time (minutes)	Vehicle				6AN
	1.41192	0.643568	0.682456	0.634141	0.754158	0.554885	0.547236	0.567445	0.47242
	7.9541	0.624889	0.648636	0.584778	0.699133	0.541225	0.54117	0.450417	0.467188
	14.4915	0.595547	0.625774	0.51247	0.668993	0.53422	0.527771	0.422335	0.451277
	21.1135	0.345663	0.46363	0.314522	0.40174	0.311253	0.435886	0.362113	0.373225
	27.6519	0.352472	0.451236	0.351426	0.339853	0.342425	0.39223	0.40485	0.378556
	34.1899	0.360415	0.48404	0.36773	0.36458	0.36652	0.40115	0.356422	0.34186
	40.8003	1.45669	1.46799	1.34475	1.37448	1.05489	1.12445	1.06745	0.99845
	47.3449	1.45778	1.488	1.40122	1.36744	1.04224	1.11254	1.05175	0.975568
	53.8869	1.51342	1.52441	1.47553	1.35412	1.02012	1.10456	1.03449	0.996845
	60.5081	0.31425	0.40742	0.24391	0.19863	0.196635	0.380112	0.32556	0.242258
	67.0534	0.32186	0.39823	0.2076	0.19156	0.194776	0.369665	0.304865	0.234758
	73.6025	0.302445	0.37669	0.20085	0.19236	0.189686	0.30696	0.284221	0.204733
	Figure 4G
	Pgdfl/fl	Pgdfl/flLysMCre
	923	1002
	841	872
	742	746
	866	883
	Figure 4H
	Vehicle	6AN
	723	786
	676	712
	768	691
	711	723
	Figure 4K
		Pgdfl/fl			Pgdfl/flLysMCre
	TOM20	0.229556	0.247674	0.280367	0.214414	0.2234	0.280358
	MFFs	0.436245	0.421188	0.359055	0.5123	0.492016	0.570485
	DRP1	0.742463	0.663731	0.654488	0.761503	0.670584	0.626358
	pDRP1S616	0.143238	0.164393	0.177021	0.273956	0.282113	0.311026
	pDRP1S637	0.109428	0.103363	0.117946	0.095718	0.102509	0.115844
	Mitofusin1	0.25784	0.223477	0.249092	0.253893	0.224277	0.256604
	Mitofusin2	0.220515	0.189297	0.213725	0.21894	0.202245	0.199998
	OPA1	0.449734	0.391125	0.424784	0.418054	0.38414	0.469788
	Figure 4L
		Vehicle			6AN
	TOM20	0.207266	0.250293	0.289249	0.229313	0.268198	0.252491
	MFFs	0.349495	0.39947	0.462432	0.579816	0.626118	0.682301
	DRP1	0.527554	0.674639	0.680179	0.482342	0.706168	0.693619
	pDRP1S616	0.192374	0.174123	0.227652	0.315866	0.400483	0.35906
	pDRP1S637	0.114378	0.113231	0.131953	0.12845	0.126975	0.110364
	Mitofusin1	0.177573	0.217251	0.219583	0.165947	0.209054	0.221435
	Mitofusin2	0.212546	0.190347	0.168453	0.190315	0.215639	0.169477
	OPA1	0.447459	0.427798	0.34742	0.465034	0.404147	0.349949

## Sheet: Figure 5A Left
IRS-1 (Phospho-Ser307)		3.81
CDK2 (Phospho-Thr160)		3.73
SLP-76 (Phospho-Tyr128)		3.66
VASP (Phospho-Ser157)		3.56
Cortactin (Phospho-Tyr421)		3.42
c-Jun (Phospho-Thr93)		3.3
SHP-2 (Phospho-Tyr542)		3
EGFR (Phospho-Tyr1197)		2.89
MSK1 (Phospho-Ser376)		2.84
Integrin beta-4 (Phospho-Tyr1510)		2.72
c-Abl (Phospho-Tyr412)		2.47
IRS-1 (Phospho-Ser639)		2.45
FAK (Phospho-Ser910)		2.43
Caspase 9 (Phospho-Ser144)		2.43
AKT1 (Phospho-Ser246)		2.42
Elk1 (Phospho-Thr417)		2.38
PLCG1 (Phospho-Tyr771)		2.37
Tyrosine Hydroxylase (Phospho-Ser8)		2.31
p44/42 MAPK (Phospho-Thr202)		2.24
MEK1 (Phospho-Thr291)		2.21
4E-BP1 (Phospho-Thr36)		2
Raf1 (Phospho-Ser43)		1.99
BAD (Phospho-Ser91/128)		1.96
Actin Pan (a/b/g) (Phospho-Tyr55/53)		1.87
Zap-70 (Phospho-Tyr292)		1.85
IRS-1 (Phospho-Ser307)		1.83
ATRIP (Phospho-Ser68/72)		1.83
Src (Phospho-Tyr529)		1.78
IL3RB (Phospho-Tyr593)		1.78
PLCG2 (Phospho-Tyr753)		1.76
IL-10R-alpha (Phospho-Tyr496)		1.75
STAT2 (Phospho-Tyr690)		1.74
p44/42 MAPK (Phospho-Tyr204)		1.73
HSP27 (Phospho-Ser78)		1.71
P70S6K (Phospho-Ser418)		1.7
ATP1A1/Na+K+ ATPase1 (Phospho-Ser23)		1.7
Connexin 43 (Phospho-Ser367)		1.7
HSP27 (Phospho-Ser82)		1.68
JNK1/2/3 (Phospho-Thr183/Tyr185)		1.66
BIM (Phospho-Ser69/65)		1.66
RyR2 (Phospho-Ser2808)		1.63
PP1 alpha (Phospho-Thr320)		1.62
EPHB1/2 (Phospho-Tyr594/604)		1.62
STAT5A (Phospho-Ser780)		1.62
Ras-GRF1 (Phospho-Ser916)		1.6
SYK (Phospho-Tyr525)		1.6
CaMK1-alpha (Phospho-Thr177)		1.6
PTEN (Phospho-Ser380)		1.59
P90RSK (Phospho-Thr359/Ser363)		1.58
BLNK (Phospho-Tyr96)		1.58
MEK1 (Phospho-Ser217)		1.57
ACC1 (Phospho-Ser80)		1.57
Met (Phospho-Tyr1003)		1.56
EPB41 (Phospho-Tyr418/660)		1.55
p53 (Phospho-Ser37)		1.55
STAT4 (Phospho-Tyr693)		1.54
Estrogen Receptor-alpha (Phospho-Ser106)		1.54
Tuberin/TSC2 (Phospho-Thr1462)		1.52
LKB1 (Phospho-Ser428)		1.52
PKC zeta (Phospho-Thr560)		1.5
p27Kip1 (Phospho-Ser10)		1.5
CaMK4 (Phospho-Thr196/200)		1.48
STAT6 (Phospho-Tyr641)		1.48
HDAC2 (Phospho-Ser394)		1.48
STAT5B (Phospho-Ser731)		1.47
Cyclin B1 (Phospho-Ser126)		1.47
Chk1 (Phospho-Ser345)		1.47
IRS-1 (Phospho-Ser323)		1.47
P90RSK (Phospho-Thr573)		1.47
RSK1/2/3/4 (Phospho-Ser221/227/218/232)		1.45
Mst1/Mst2 (Phospho-Thr183)		1.45
PDGFR alpha (Phospho-Tyr849)		1.44
VASP (Phospho-Ser238)		1.44
14-3-3 theta/tau (Phospho-Ser232)		1.42
CREB (Phospho-Ser133)		1.42
NFkB-p105/p50 (Phospho-Ser337)		1.42
Tau (Phospho-Ser404)		1.42
FKHR (Phospho-Ser256)		1.41
GRK2 (Phospho-Ser29)		1.4
AKT1 (Phospho-Ser473)		1.4
VAV1 (Phospho-Tyr174)		1.4
mTOR (Phospho-Ser2481)		1.39
PI3-kinase p85-subunit alpha/gamma (Phospho-Tyr467/Tyr199)		1.38
Rel (Phospho-Ser503)		1.38
VEGFR2 (Phospho-Tyr1054)		1.37
Dok-2 (Phospho-Tyr299)		1.36
Smad3 (Phospho-Thr179)		1.36
HSL (Phospho-Ser554)		1.36
BAD (Phospho-Ser112)		1.35
AKT1 (Phospho-Thr308)		1.35
PLC beta3 (Phospho-Ser537)		1.35
BCR (Phospho-Tyr360)		1.35
CDC25B (Phospho-Ser323)		1.35
Catenin beta (Phospho-Ser33)		1.34
Chk2 (Phospho-Thr68)		1.34
MKK4/SEK1 (Phospho-Ser257)		1.33
Smad1 (Phospho-Ser465)		1.33
Rb (Phospho-Ser780)		1.33
Integrin beta-3 (Phospho-Tyr773)		1.33
M-CSF Receptor (Phospho-Tyr561)		1.32
Cofilin (Phospho-Ser3)		1.31
HSF1 (Phospho-Ser303)		1.31
p53 (Phospho-Ser392)		1.31
Cyclin B1 (Phospho-Ser147)		1.31
HSP90 co-chaperone Cdc37 (Phospho-Ser13)		1.3
ASK1 (Phospho-Ser83)		1.3
AMPK beta1 (Phospho-Ser182)		1.29
Cyclin E2 (Phospho-Thr392)		1.29
LCK (Phospho-Tyr505)		1.29
SYK (Phospho-Tyr348)		1.29
ERK3 (Phospho-Ser189)		1.29
Progesterone Receptor (Phospho-Ser190)		1.29
CDK1/CDC2 (Phospho-Thr14)		1.29
PKD1/PKC mu (Phospho-Ser205)		1.29
SAPK/JNK (Phospho-Tyr185)		1.28
DNA-PK (Phospho-Thr2638)		1.28
PKD1/PKC mu (Phospho-Ser910)		1.28
Androgen Receptor (Phospho-Ser213)		1.28
c-Jun (Phospho-Ser63)		1.28
NFkB-p65 (Phospho-Ser468)		1.27
S6 Ribosomal Protein (Phospho-Ser235)		1.27
Caspase 8 (Phospho-Ser347)		1.27
PLCG2 (Phospho-Tyr1217)		1.26
Synaptotagmin (Phospho-Ser309)		1.26
Smad3 (Phospho-Ser213)		1.25
Tau (Phospho-Ser356)		1.25
ALK (Phospho-Tyr1507)		1.25
WEE1 (Phospho-Ser53)		1.24
PAK3 (Phospho-Ser154)		1.24
GSK3 beta (Phospho-Ser9)		1.24
Caspase 3 (Phospho-Ser150)		1.24
p21Cip1 (Phospho-Thr145)		1.24
A-RAF (Phospho-Tyr301/302)		1.24
VEGFR2 (Phospho-Tyr1175)		1.23
B-RAF (Phospho-Thr598)		1.23
c-Jun (Phospho-Thr91)		1.23
DNA-PK (Phospho-Thr2647)		1.23
Catenin beta (Phospho-Tyr489)		1.23
CREB (Phospho-Ser129)		1.22
DAB1 (Phospho-Tyr232)		1.22
MDM2 (Phospho-Ser166)		1.22
B-RAF (Phospho-Ser601)		1.22
CD4 (Phospho-Ser433)		1.21
14-3-3 zeta/delta (Phospho-Thr232)		1.21
NMDAR2B (Phospho-Tyr1472)		1.21
STAT5A (Phospho-Tyr694)		1.21
BAD (Phospho-Ser136)		1.21
Rb (Phospho-Ser795)		1.2
SAPK/JNK (Phospho-Thr183)		1.2
ADD1 (Phospho-Ser726)		1.2
p53 (Phospho-Ser15)		1.2
CaMK2A (Phospho-Thr286)		1.19
p27Kip1 (Phospho-Thr187)		1.19
PPAR-BP (Phospho-Thr1457)		1.18
Rb (Phospho-Ser608)		1.18
MAP3K7/TAK1 (Phospho-Thr184)		1.18
Rac1/cdc42 (Phospho-Ser71)		1.18
VAV2 (Phospho-Tyr142)		1.18
eEF2K (Phospho-Ser366)		1.18
BAX (Phospho-Thr167)		1.17
Catenin beta (Phospho-Ser37)		1.17
SRF (Phospho-Ser77)		1.17
PLK1 (Phospho-Thr210)		1.17
BAD (Phospho-Ser134)		1.17
FAK (Phospho-Tyr861)		1.16
Rb (Phospho-Ser807)		1.16
Estrogen Receptor-alpha (Phospho-Ser118)		1.16
Histone H2A.X (Phospho-Ser139)		1.16
NFkB-p100/p52 (Phospho-Ser869)		1.16
HSL (Phospho-Ser552/563)		1.16
Merlin (Phospho-Ser10)		1.16
DYN1 (Phospho-Ser774)		1.16
PECAM-1 (Phospho-Tyr713)		1.16
JunB (Phospho-Ser259)		1.16
ATF1 (Phospho-Ser63)		1.15
KIT (Phospho-Tyr721)		1.15
JAK2 (Phospho-Tyr221)		1.15
AKT1 (Phospho-Tyr474)		1.15
Gab2 (Phospho-Ser159)		1.15
AFX/FOXO4 (Phospho-Ser197)		1.15
CDC25A (Phospho-Ser75)		1.14
IGF1R (Phospho-Tyr1165/1166)		1.14
Pyk2 (Phospho-Tyr580)		1.14
MEK1 (Phospho-Ser298)		1.14
FKHRL1/FOXO3A (Phospho-Ser253)		1.14
mTOR (Phospho-Ser2448)		1.14
XIAP (Phospho-Ser87)		1.13
Myc (Phospho-Thr58)		1.13
Calmodulin (Phospho-Thr79/Ser81)		1.13
Estrogen Receptor-alpha (Phospho-Ser167)		1.13
DARPP-32 (Phospho-Thr34)		1.13
MKK3/MAP2K3 (Phospho-Ser189)		1.13
Lamin A/C (Phospho-Ser392)		1.13
eIF2A (Phospho-Ser51)		1.12
HSP27 (Phospho-Ser15)		1.12
Raf1 (Phospho-Ser259)		1.12
PLCG1 (Phospho-Tyr783)		1.12
P70S6K (Phospho-Thr421)		1.12
CDK7 (Phospho-Thr170)		1.12
Tau (Phospho-Ser422)		1.12
FAS (Phospho-Tyr291)		1.12
CaMK2-beta/gamma/delta (Phospho-Thr287)		1.11
CDC25C (Phospho-Ser216)		1.11
Ephrin B1 (Phospho-Tyr317)		1.11
p38 MAPK (Phospho-Thr180)		1.11
PKC delta (Phospho-Ser645)		1.11
Raf1 (Phospho-Ser338)		1.11
ASK1 (Phospho-Ser966)		1.1
Smad2 (Phospho-Ser250)		1.1
FKHR (Phospho-Ser319)		1.1
AurA (Phospho-Ser342)		1.1
AKT1 (Phospho-Tyr326)		1.1
Mnk1 (Phospho-Thr385)		1.1
ATF2 (Phospho-Thr71/53)		1.1
Src (Phospho-Tyr418)		1.1
HER2 (Phospho-Thr686)		1.1
CK2-b (Phospho-Ser209)		1.09
PTEN (Phospho-Ser370)		1.09
Tau (Phospho-Thr212)		1.09
6-phosphofructo-2-kinase/fructose-2,6-biphosphatase 2 (PFKFB2) (Phospho-Ser483)		1.09
MKK7/MAP2K7 (Phospho-Ser271)		1.09
AKT1 (Phospho-Thr72)		1.09
NFkB-p100/p52 (Phospho-Ser865)		1.09
Fos (Phospho-Thr232)		1.09
4E-BP1 (Phospho-Thr45)		1.09
eNOS (Phospho-Thr495)		1.09
NFkB-p105/p50 (Phospho-Ser927)		1.09
Pyk2 (Phospho-Tyr881)		1.08
SMC1 (Phospho-Ser957)		1.08
IL-2RA/CD25 (Phospho-Ser268)		1.08
Cortactin (Phospho-Tyr466)		1.08
Arrestin-1 (Phospho-Ser412)		1.08
Dok-1 (Phospho-Tyr362)		1.07
Paxillin (Phospho-Tyr118)		1.07
BID (Phospho-Ser78)		1.07
p130Cas (Phospho-Tyr410)		1.07
Tyrosine Hydroxylase (Phospho-Ser31)		1.07
MEK1 (Phospho-Thr286)		1.07
Lamin A (Phospho-Ser22)		1.07
eNOS (Phospho-Ser615)		1.07
Caspase 1 (Phospho-Ser376)		1.07
MEK2 (Phospho-Thr394)		1.07
Smad2/3 (Phospho-Thr8)		1.06
HDAC4 (Phospho-Ser632)		1.06
IKK-alpha/beta (Phospho-Ser180/181)		1.06
EGFR (Phospho-Ser1070)		1.06
STAT3 (Phospho-Tyr705)		1.06
GSK3 alpha/beta (Phospho-Tyr216/279)		1.06
NFAT4 (Phospho-Ser165)		1.06
MEF2A (Phospho-Thr312)		1.06
SRF (Phospho-Ser99)		1.06
EGFR (Phospho-Thr678)		1.05
MSK1 (Phospho-Thr581)		1.05
JAK2 (Phospho-Tyr1007)		1.05
FAK (Phospho-Tyr925)		1.05
PPAR-gamma (Phospho-Ser112)		1.05
Caspase 9 (Phospho-Thr125)		1.05
TIF-IA (Phospho-Ser649)		1.05
p53 (Phospho-Ser315)		1.05
MEF2A (Phospho-Thr319)		1.05
HDAC1 (Phospho-Ser421)		1.05
HRS (Phospho-Tyr334)		1.05
LYN (Phospho-Tyr507)		1.05
BCL-2 (Phospho-Thr56)		1.05
PAK1 (Phospho-Thr212)		1.04
CK1-A (Phospho-Thr321)		1.04
Dok-1 (Phospho-Tyr398)		1.04
TOP2A/DNA topoisomerase II (Phospho-Ser1106)		1.04
EEF2 (Phospho-Thr56)		1.04
GABA-RB (Phospho-Ser434)		1.04
FGFR1 (Phospho-Tyr154)		1.04
FAK (Phospho-Tyr407)		1.04
Amyloid beta A4 (Phospho-Thr743/668)		1.04
PLC beta3 (Phospho-Ser1105)		1.04
Keratin 18 (Phospho-Ser33)		1.04
Trk B (Phospho-Tyr515)		1.04
FLT3 (Phospho-Tyr599)		1.04
HER3/ErbB3 (Phospho-Tyr1222)		1.04
Interferon-gamma receptor alpha chain precursor (Phospho-Tyr457)		1.04
Interferon-alpha/beta receptor alpha chain (Phospho-Tyr466)		1.03
SREBP-1 (Phospho-Ser439)		1.03
Filamin A (Phospho-Ser2152)		1.03
Pim-1 (Phospho-Tyr309)		1.03
AMPK1/AMPK2 (Phospho-Ser485/491)		1.03
eIF4E (Phospho-Ser209)		1.03
CDK1/CDC2 (Phospho-Tyr15)		1.03
PKC beta/PKCB (Phospho-Ser661)		1.02
MKK4/SEK1 (Phospho-Ser80)		1.02
FER (Phospho-Tyr402)		1.02
Caspase 9 (Phospho-Ser196)		1.02
Ezrin (Phospho-Thr566)		1.02
P70S6K (Phospho-Ser424)		1.02
ATF2 (Phospho-Thr73/55)		1.02
CD19 (Phospho-Tyr531)		1.02
ICAM-1 (Phospho-Tyr512)		1.01
HER2 (Phospho-Tyr1221/Tyr1222)		1.01
MAP3K8/COT (Phospho-Thr290)		1.01
PKD1/PKC mu (Phospho-Tyr463)		1.01
Stathmin 1 (Phospho-Ser37)		1.01
ATP-Citrate Lyase (Phospho-Ser454)		1.01
CDC25A (Phospho-Ser124)		1.01
CDC25B (Phospho-Ser353)		1.01
MKP-1/2 (Phospho-Ser296/318)		1.01
P90RSK (Phospho-Ser380)		1.01
Androgen Receptor (Phospho-Ser650)		1.01
ALK (Phospho-Tyr1604)		1.01
BRCA1 (Phospho-Ser1524)		1.01
Smad2 (Phospho-Thr220)		1.01
Tyrosine Hydroxylase (Phospho-Ser40)		1
EGFR (Phospho-Tyr1092)		1
NFkB-p65 (Phospho-Ser311)		1
P70S6K-beta (Phospho-Ser423)		1
Tau (Phospho-Ser262)		1
HER3/ErbB3 (Phospho-Tyr1289)		1
Pyk2 (Phospho-Tyr402)		0.99
DAB1 (Phospho-Tyr220)		0.99
PAK1 (Phospho-Ser204)		0.99
CREB (Phospho-Ser121)		0.99
BCR (Phospho-Tyr177)		0.99
NFkB-p105/p50 (Phospho-Ser907)		0.99
HER2 (Phospho-Tyr1248)		0.99
CD5 (Phospho-Tyr453)		0.99
HSP90B (Phospho-Ser254)		0.99
Smad3 (Phospho-Ser204)		0.98
BAD (Phospho-Ser155)		0.98
FAK (Phospho-Tyr576)		0.98
MEF2C (Phospho-Ser396)		0.98
Abl1 (Phospho-Tyr204)		0.98
HER4/ErbB4 (Phospho-Tyr1284)		0.98
Stathmin 1 (Phospho-Ser15)		0.98
Tau (Phospho-Ser214)		0.98
ATPase (Phospho-Ser16)		0.98
Synuclein alpha (Phospho-Tyr133)		0.97
Elk1 (Phospho-Ser389)		0.97
p53 (Phospho-Ser33)		0.97
Catalase (Phospho-Tyr385)		0.97
Ret (Phospho-Tyr905)		0.97
Chk2 (Phospho-Thr383)		0.97
JunB (Phospho-Ser79)		0.97
IkB-epsilon (Phospho-Ser22)		0.97
PKD2 (Phospho-Ser876)		0.96
MKK3/MAP2K3 (Phospho-Thr222)		0.96
IKK-beta (Phospho-Tyr199)		0.96
NFkB-p65 (Phospho-Thr254)		0.96
Claudin 7 (Phospho-Tyr210)		0.96
PKC theta (Phospho-Ser676)		0.96
LCK (Phospho-Ser59)		0.96
PDGFR beta (Phospho-Tyr1021)		0.95
EGFR (Phospho-Tyr1016)		0.95
Keratin 8 (Phospho-Ser73)		0.95
PAK1/2/3 (Phospho-Ser141)		0.95
PTEN (Phospho-Ser380/Thr382/Thr383)		0.95
PKR (Phospho-Thr446)		0.94
p53 (Phospho-Ser6)		0.94
AKT1S1 (Phospho-Thr246)		0.94
mTOR (Phospho-Thr2446)		0.94
WASP (Phospho-Tyr290)		0.94
PKC alpha/beta II (Phospho-Thr638)		0.94
EGFR (Phospho-Tyr869)		0.94
AKT1 (Phospho-Thr450)		0.94
c-Jun (Phospho-Thr239)		0.93
STAT6 (Phospho-Thr645)		0.93
Src (Phospho-Ser75)		0.93
VEGFR1 (Phospho-Tyr1333)		0.93
CDK5 (Phospho-Tyr15)		0.93
MARCKS (Phospho-Ser158)		0.93
Keratin 8 (Phospho-Ser432)		0.93
Cyclin D3 (Phospho-Thr283)		0.93
Survivin (Phospho-Thr117)		0.93
Catenin beta (Phospho-Tyr654)		0.92
Tau (Phospho-Ser235)		0.92
Myosin regulatory light chain 2 (Phospho-Ser18)		0.92
CD227/mucin 1 (Phospho-Tyr1243)		0.92
MEK1 (Phospho-Ser221)		0.92
HDAC8 (Phospho-Ser39)		0.92
AMPK1/AMPK2 (Phospho-Thr183/172)		0.91
JunD (Phospho-Ser255)		0.91
Cyclin E1 (Phospho-Thr395)		0.91
DDX5/DEAD-box protein 5 (Phospho-Tyr593)		0.91
B-RAF (Phospho-Ser446)		0.91
Zap-70 (Phospho-Tyr319)		0.91
Cyclin D1 (Phospho-Thr286)		0.91
p53 (Phospho-Thr18)		0.91
Integrin beta-3 (Phospho-Tyr785)		0.9
eIF4G (Phospho-Ser1108)		0.9
Tau (Phospho-Thr231)		0.9
4E-BP1 (Phospho-Ser65)		0.9
14-3-3 zeta (Phospho-Ser58)		0.9
Smad3 (Phospho-Ser425)		0.9
Smad1 (Phospho-Ser187)		0.9
HNF4 alpha (Phospho-Ser313)		0.9
eNOS (Phospho-Ser1177)		0.9
G3BP-1 (Phospho-Ser232)		0.9
Chk2 (Phospho-Ser516)		0.9
ATF2 (Phospho-Ser112/94)		0.9
Synuclein alpha (Phospho-Tyr125)		0.9
AurB (Phospho-Thr232)		0.89
PP2A-alpha (Phospho-Tyr307)		0.89
IKK-gamma (Phospho-Ser31)		0.89
BCL-XL (Phospho-Thr47)		0.89
Stathmin 1 (Phospho-Ser24)		0.89
p53 (Phospho-Ser46)		0.89
PKC pan activation site (Phospho)		0.89
MITF (Phospho-Ser73)		0.89
MEF2A (Phospho-Ser408)		0.89
PEA-15 (Phospho-Ser116)		0.89
IGF2R (Phospho-Ser2409)		0.89
PDGFR beta (Phospho-Tyr751)		0.89
FosB (Phospho-Ser27)		0.89
EGFR (Phospho-Tyr1069)		0.88
JAK1 (Phospho-Tyr1022)		0.88
CD3Z (Phospho-Tyr142)		0.88
MKK6/MAP2K6 (Phospho-Ser207)		0.88
Chk1 (Phospho-Ser317)		0.88
PKA CAT (Phospho-Thr197)		0.88
SP1 (Phospho-Thr739)		0.88
IRS-1 (Phospho-Ser794)		0.88
GluR1 (Phospho-Ser863)		0.88
NFkB-p65 (Phospho-Ser536)		0.87
PKC epsilon (Phospho-Ser729)		0.87
GRB10/Growth factor receptor-bound protein 10 (Phospho-Tyr67)		0.87
HDAC3 (Phospho-Ser424)		0.87
Zap-70 (Phospho-Tyr493)		0.86
LAT (Phospho-Tyr171)		0.86
VEGFR2 (Phospho-Tyr951)		0.86
HDAC6 (Phospho-Ser22)		0.86
Calsenilin/KCNIP3 (Phospho-Ser63)		0.86
P70S6K (Phospho-Ser371)		0.86
FAK (Phospho-Tyr397)		0.86
AurB (Phospho-Tyr12)		0.86
AKT1 (Phospho-Ser124)		0.86
Raf1 (Phospho-Tyr341)		0.86
Integrin beta-1 (Phospho-Thr788)		0.86
Myc (Phospho-Ser62)		0.86
GTPase activating protein (Phospho-Ser387)		0.86
EGFR (Phospho-Tyr1172)		0.86
FKHR/FOXO1A (Phospho-Ser329)		0.86
HSP90B (Phospho-Ser226)		0.85
Kv1.3/KCNA3 (Phospho-Tyr135)		0.85
EGFR (Phospho-Tyr1110)		0.85
MKK4/SEK1 (Phospho-Thr261)		0.85
NFkB-p65 (Phospho-Thr505)		0.85
PAK1/2 (Phospho-Ser199)		0.85
Catenin beta (Phospho-Thr41/Ser45)		0.85
p38 MAPK (Phospho-Tyr322)		0.85
P95/NBS1 (Phospho-Ser343)		0.85
GluR2 (Phospho-Ser880)		0.84
Chk1 (Phospho-Ser286)		0.84
NFkB-p65 (Phospho-Ser276)		0.84
Tau (Phospho-Thr205)		0.84
GRK1 (Phospho-Ser21)		0.84
P70S6K (Phospho-Thr229)		0.84
PKC delta (Phospho-Thr505)		0.84
GATA1 (Phospho-Ser310)		0.84
LIMK1 (Phospho-Thr508)		0.83
IKK-beta (Phospho-Tyr188)		0.83
BTK (Phospho-Tyr223)		0.83
VEGFR2 (Phospho-Tyr1214)		0.83
LAT (Phospho-Tyr191)		0.83
P70S6K (Phospho-Ser411)		0.83
Rb (Phospho-Ser811)		0.83
MARCKS (Phospho-Ser163)		0.83
IL-13R/CD213a1 (Phospho-Tyr405)		0.83
STAT1 (Phospho-Tyr701)		0.83
Met (Phospho-Tyr1349)		0.83
Tyrosine Hydroxylase (Phospho-Ser19)		0.83
Catenin delta-1 (Phospho-Tyr228)		0.83
CPI17 alpha (Phospho-Thr38)		0.83
NFkB-p105/p50 (Phospho-Ser932)		0.83
Tau (Phospho-Thr181)		0.83
STAM2 (Phospho-Tyr192)		0.82
DARPP-32 (Phospho-Thr75)		0.82
Ephrin B2 (Phospho-Tyr330)		0.82
HDAC5 (Phospho-Ser259)		0.82
EPHA2/3/4 (Phospho-Tyr588/596)		0.82
IKK-gamma (Phospho-Ser85)		0.82
ATF4 (Phospho-Ser245)		0.82
STAT3 (Phospho-Ser727)		0.82
NFkB-p105/p50 (Phospho-Ser893)		0.82
IR (Phospho-Tyr1361)		0.81
PAK1/2/3 (Phospho-Thr423/402/421)		0.81
Caveolin-1 (Phospho-Tyr14)		0.81
HDAC5 (Phospho-Ser498)		0.81
Caspase 9 (Phospho-Tyr153)		0.81
GATA1 (Phospho-Ser142)		0.81
p53 (Phospho-Ser9)		0.8
STAT1 (Phospho-Ser727)		0.8
Estrogen Receptor-alpha (Phospho-Ser104)		0.8
LCK (Phospho-Tyr192)		0.8
Opioid Receptor (Phospho-Ser375)		0.8
IGF1R (Phospho-Tyr1161)		0.8
NMDAR1 (Phospho-Ser897)		0.8
P73 (Phospho-Tyr99)		0.8
PKR (Phospho-Thr451)		0.8
Paxillin (Phospho-Tyr31)		0.8
Caspase 6 (Phospho-Ser257)		0.79
CREB (Phospho-Ser142)		0.79
p38 MAPK (Phospho-Tyr182)		0.79
ATF2 (Phospho-Thr69/51)		0.79
FOXO1/3/4-pan (Phospho-Thr24/32)		0.79
IKK-alpha (Phospho-Thr23)		0.78
Keratin 18 (Phospho-Ser52)		0.78
IL-4R/CD124 (Phospho-Tyr497)		0.78
PAK2 (Phospho-Ser192)		0.78
AKT2 (Phospho-Ser474)		0.77
TYK2 (Phospho-Tyr1054)		0.77
14-3-3 beta/zeta (Phospho-Ser184/186)		0.77
Histone H3.1 (Phospho-Ser10)		0.76
BCL-2 (Phospho-Thr69)		0.76
M-CSF Receptor (Phospho-Tyr809)		0.76
Abl1 (Phospho-Thr754/735)		0.76
SHP-2 (Phospho-Tyr580)		0.76
MAPKAPK2 (Phospho-Ser272)		0.76
PLD1 (Phospho-Ser561)		0.75
MSK1 (Phospho-Ser360)		0.75
Shc (Phospho-Tyr349)		0.75
Synapsin (Phospho-Ser9)		0.75
Myc (Phospho-Ser373)		0.75
Gab1 (Phospho-Tyr659)		0.75
Tuberin/TSC2 (Phospho-Ser939)		0.75
c-PLA2 (Phospho-Ser505)		0.74
Merlin (Phospho-Ser518)		0.74
PDK1 (Phospho-Ser241)		0.74
Rho/Rac guanine nucleotide exchange factor 2 (Phospho-Ser885)		0.73
LCK (Phospho-Tyr393)		0.73
Caspase 2 (Phospho-Ser157)		0.73
IRS-1 (Phospho-Ser636)		0.71
E2F1 (Phospho-Thr433)		0.71
RelB (Phospho-Ser552)		0.71
Vinculin (Phospho-Tyr821)		0.71
p130Cas (Phospho-Tyr165)		0.7
GSK3 alpha (Phospho-Ser21)		0.7
Met (Phospho-Tyr1234)		0.68
BCL-2 (Phospho-Ser70)		0.68
Chk2 (Phospho-Thr387)		0.67
GAP43 (Phospho-Ser41)		0.67
EGFR (Phospho-Thr693)		0.66
Epo-R (Phospho-Tyr368)		0.66
Tau (Phospho-Ser396)		0.66
4E-BP1 (Phospho-Thr70)		0.66
PKC zeta (Phospho-Thr410)		0.66
GluR1 (Phospho-Ser849)		0.65
Smad2 (Phospho-Ser467)		0.65
Raf1 (Phospho-Ser289)		0.64
VEGFR2 (Phospho-Tyr1059)		0.64
NFkB-p65 (Phospho-Ser529)		0.63
LKB1 (Phospho-Thr189)		0.62
DAPP1 (Phospho-Tyr139)		0.61
PKC alpha (Phospho-Tyr657)		0.61
Shc (Phospho-Tyr427)		0.61
WAVE1 (Phospho-Tyr125)		0.61
AurA (Phospho-Thr288)		0.6
IkB-beta (Phospho-Thr19)		0.6
Synapsin (Phospho-Ser62)		0.6
MKP-1 (Phospho-Ser359)		0.59
KSR (Phospho-Ser392)		0.59
Myc (Phospho-Thr358)		0.58
ACC1 (Phospho-Ser79)		0.58
IkB-alpha (Phospho-Tyr42)		0.58
Cyclin E1 (Phospho-Thr77)		0.57
Raf1 (Phospho-Ser621)		0.56
p53 (Phospho-Ser20)		0.55
IkB-alpha (Phospho-Ser32/36)		0.54
Elk1 (Phospho-Ser383)		0.54
Ezrin (Phospho-Tyr353)		0.54
c-Jun (Phospho-Ser243)		0.54
CREB (Phospho-Thr100)		0.51
c-Jun (Phospho-Tyr170)		0.51
KIT (Phospho-Tyr936)		0.51
Raf1 (Phospho-Ser296)		0.49
Chk1 (Phospho-Ser280)		0.49
FGFR1 (Phospho-Tyr766)		0.48
Synaptotagmin (Phospho-Thr202)		0.48
CrkII (Phospho-Tyr221)		0.47
PDGFR beta (Phospho-Tyr740)		0.47
p53 (Phospho-Ser378)		0.46
ATF2 (Phospho-Ser62/44)		0.46
Gab1 (Phospho-Tyr627)		0.46
HER2 (Phospho-Tyr877)		0.45
NFkB-p65 (Phospho-Thr435)		0.43
ETK (Phospho-Tyr40)		0.39
Ezrin (Phospho-Tyr478)		0.35
BRCA1 (Phospho-Ser1457)		0.27
Claudin 3 (Phospho-Tyr219)		0.23

## Sheet: Figure 5A right
IRS-1 (Phospho-Ser307)		4.77
Elk1 (Phospho-Ser383)		4.39
Raf1 (Phospho-Ser259)		4.01
Ezrin (Phospho-Tyr353)		3.59
p53 (Phospho-Ser392)		3.2
4E-BP1 (Phospho-Thr36)		3.13
PAK3 (Phospho-Ser154)		2.94
p27Kip1 (Phospho-Thr187)		2.84
Ezrin (Phospho-Thr566)		2.81
P70S6K (Phospho-Ser418)		2.71
IRS-1 (Phospho-Ser639)		2.54
JunB (Phospho-Ser259)		2.35
DARPP-32 (Phospho-Thr75)		2.27
Myc (Phospho-Thr58)		2.24
PKC theta (Phospho-Ser676)		2.2
PKC alpha (Phospho-Tyr657)		2.19
FosB (Phospho-Ser27)		2.1
Dok-2 (Phospho-Tyr299)		2.09
4E-BP1 (Phospho-Thr45)		2.09
PEA-15 (Phospho-Ser116)		2.09
Elk1 (Phospho-Thr417)		2.06
DYN1 (Phospho-Ser774)		2.03
FAK (Phospho-Ser910)		2.02
IKK-beta (Phospho-Tyr199)		1.96
IR (Phospho-Tyr1361)		1.96
EGFR (Phospho-Tyr1092)		1.92
PAK1 (Phospho-Ser204)		1.91
HSP27 (Phospho-Ser15)		1.9
Tuberin/TSC2 (Phospho-Ser939)		1.9
c-Jun (Phospho-Tyr170)		1.9
CaMK1-alpha (Phospho-Thr177)		1.88
Merlin (Phospho-Ser10)		1.88
Smad1 (Phospho-Ser187)		1.87
CDC25B (Phospho-Ser353)		1.82
P70S6K-beta (Phospho-Ser423)		1.81
P70S6K (Phospho-Ser424)		1.79
AKT1 (Phospho-Tyr474)		1.79
GSK3 alpha/beta (Phospho-Tyr216/279)		1.78
MEF2C (Phospho-Ser396)		1.77
PDGFR alpha (Phospho-Tyr849)		1.75
EGFR (Phospho-Tyr1069)		1.74
Smad3 (Phospho-Ser425)		1.74
Vinculin (Phospho-Tyr821)		1.74
Kv1.3/KCNA3 (Phospho-Tyr135)		1.73
AKT1 (Phospho-Ser246)		1.72
Rac1/cdc42 (Phospho-Ser71)		1.71
Rb (Phospho-Ser811)		1.71
PKC alpha/beta II (Phospho-Thr638)		1.71
Rb (Phospho-Ser608)		1.71
GRK2 (Phospho-Ser29)		1.69
XIAP (Phospho-Ser87)		1.66
IRS-1 (Phospho-Ser323)		1.64
EGFR (Phospho-Tyr869)		1.62
PP1 alpha (Phospho-Thr320)		1.62
MSK1 (Phospho-Ser360)		1.61
Myc (Phospho-Ser62)		1.6
AurB (Phospho-Thr232)		1.6
AKT2 (Phospho-Ser474)		1.59
HER2 (Phospho-Thr686)		1.55
AFX/FOXO4 (Phospho-Ser197)		1.55
PAK1/2/3 (Phospho-Thr423/402/421)		1.55
FAS (Phospho-Tyr291)		1.55
MSK1 (Phospho-Ser376)		1.54
14-3-3 theta/tau (Phospho-Ser232)		1.54
Raf1 (Phospho-Ser43)		1.54
Arrestin-1 (Phospho-Ser412)		1.53
PTEN (Phospho-Ser380)		1.52
Smad2 (Phospho-Ser467)		1.51
ATF2 (Phospho-Thr71/53)		1.51
STAT1 (Phospho-Tyr701)		1.5
FAK (Phospho-Tyr407)		1.48
eIF4E (Phospho-Ser209)		1.48
Pim-1 (Phospho-Tyr309)		1.48
Ret (Phospho-Tyr905)		1.48
JunB (Phospho-Ser79)		1.47
P70S6K (Phospho-Thr421)		1.46
KSR (Phospho-Ser392)		1.45
PECAM-1 (Phospho-Tyr713)		1.45
B-RAF (Phospho-Ser446)		1.45
CD227/mucin 1 (Phospho-Tyr1243)		1.43
Cyclin E2 (Phospho-Thr392)		1.43
EGFR (Phospho-Tyr1016)		1.43
Cofilin (Phospho-Ser3)		1.43
Synuclein alpha (Phospho-Tyr133)		1.43
Tau (Phospho-Thr181)		1.41
ATP-Citrate Lyase (Phospho-Ser454)		1.41
mTOR (Phospho-Thr2446)		1.41
GATA1 (Phospho-Ser142)		1.4
ICAM-1 (Phospho-Tyr512)		1.4
Ezrin (Phospho-Tyr478)		1.4
SLP-76 (Phospho-Tyr128)		1.39
Paxillin (Phospho-Tyr118)		1.39
CaMK2-beta/gamma/delta (Phospho-Thr287)		1.39
BAD (Phospho-Ser136)		1.38
Rb (Phospho-Ser795)		1.38
Dok-1 (Phospho-Tyr362)		1.38
Synuclein alpha (Phospho-Tyr125)		1.37
eNOS (Phospho-Thr495)		1.36
mTOR (Phospho-Ser2448)		1.35
Myc (Phospho-Ser373)		1.35
NMDAR1 (Phospho-Ser897)		1.35
ETK (Phospho-Tyr40)		1.35
AurB (Phospho-Tyr12)		1.34
c-Jun (Phospho-Thr91)		1.34
Keratin 18 (Phospho-Ser52)		1.33
ATP1A1/Na+K+ ATPase1 (Phospho-Ser23)		1.32
M-CSF Receptor (Phospho-Tyr561)		1.32
p53 (Phospho-Ser37)		1.32
Met (Phospho-Tyr1234)		1.31
NFAT4 (Phospho-Ser165)		1.31
BIM (Phospho-Ser69/65)		1.31
ATF2 (Phospho-Thr69/51)		1.31
NFkB-p65 (Phospho-Thr505)		1.31
c-Jun (Phospho-Thr93)		1.3
JunD (Phospho-Ser255)		1.3
PDGFR beta (Phospho-Tyr1021)		1.3
CrkII (Phospho-Tyr221)		1.29
Shc (Phospho-Tyr427)		1.29
EGFR (Phospho-Tyr1197)		1.29
GSK3 alpha (Phospho-Ser21)		1.28
RSK1/2/3/4 (Phospho-Ser221/227/218/232)		1.28
ASK1 (Phospho-Ser966)		1.28
eNOS (Phospho-Ser615)		1.27
PP2A-alpha (Phospho-Tyr307)		1.27
Stathmin 1 (Phospho-Ser15)		1.27
PAK1/2/3 (Phospho-Ser141)		1.27
eEF2K (Phospho-Ser366)		1.27
ALK (Phospho-Tyr1507)		1.27
Gab2 (Phospho-Ser159)		1.26
FAK (Phospho-Tyr861)		1.26
p21Cip1 (Phospho-Thr145)		1.26
Ephrin B1 (Phospho-Tyr317)		1.26
EPHB1/2 (Phospho-Tyr594/604)		1.26
PKC epsilon (Phospho-Ser729)		1.26
MEK1 (Phospho-Ser221)		1.25
HDAC6 (Phospho-Ser22)		1.25
MEK1 (Phospho-Thr291)		1.25
p44/42 MAPK (Phospho-Thr202)		1.25
NMDAR2B (Phospho-Tyr1472)		1.25
p53 (Phospho-Ser20)		1.25
CDC25A (Phospho-Ser124)		1.24
p53 (Phospho-Ser46)		1.24
B-RAF (Phospho-Ser601)		1.24
VAV1 (Phospho-Tyr174)		1.24
p38 MAPK (Phospho-Thr180)		1.24
NFkB-p65 (Phospho-Thr254)		1.24
ATF2 (Phospho-Thr73/55)		1.23
Estrogen Receptor-alpha (Phospho-Ser118)		1.23
HDAC5 (Phospho-Ser259)		1.23
Tau (Phospho-Thr205)		1.23
Keratin 8 (Phospho-Ser73)		1.23
FKHR (Phospho-Ser319)		1.23
ATF4 (Phospho-Ser245)		1.23
EGFR (Phospho-Thr678)		1.23
PLCG2 (Phospho-Tyr1217)		1.23
Catenin beta (Phospho-Tyr654)		1.22
Smad2/3 (Phospho-Thr8)		1.22
VEGFR2 (Phospho-Tyr1054)		1.22
Shc (Phospho-Tyr349)		1.22
HER2 (Phospho-Tyr1221/Tyr1222)		1.22
MKK4/SEK1 (Phospho-Ser80)		1.22
ATF2 (Phospho-Ser62/44)		1.22
STAT2 (Phospho-Tyr690)		1.22
NFkB-p105/p50 (Phospho-Ser907)		1.21
PAK2 (Phospho-Ser192)		1.21
NFkB-p105/p50 (Phospho-Ser337)		1.21
Caspase 2 (Phospho-Ser157)		1.21
p53 (Phospho-Ser315)		1.21
SRF (Phospho-Ser77)		1.21
BAX (Phospho-Thr167)		1.2
HER2 (Phospho-Tyr877)		1.2
TYK2 (Phospho-Tyr1054)		1.2
Calmodulin (Phospho-Thr79/Ser81)		1.2
Gab1 (Phospho-Tyr659)		1.19
Chk2 (Phospho-Thr383)		1.19
FKHR/FOXO1A (Phospho-Ser329)		1.19
BRCA1 (Phospho-Ser1524)		1.18
Cyclin E1 (Phospho-Thr395)		1.18
CD5 (Phospho-Tyr453)		1.18
EEF2 (Phospho-Thr56)		1.18
STAM2 (Phospho-Tyr192)		1.18
Keratin 8 (Phospho-Ser432)		1.18
BAD (Phospho-Ser134)		1.18
ATF2 (Phospho-Ser112/94)		1.18
PPAR-BP (Phospho-Thr1457)		1.18
IkB-epsilon (Phospho-Ser22)		1.18
Catenin beta (Phospho-Ser33)		1.18
CREB (Phospho-Ser142)		1.17
Raf1 (Phospho-Ser296)		1.17
LCK (Phospho-Ser59)		1.17
Caspase 3 (Phospho-Ser150)		1.17
GRK1 (Phospho-Ser21)		1.16
HSL (Phospho-Ser554)		1.16
Chk2 (Phospho-Thr68)		1.15
p53 (Phospho-Ser6)		1.15
Stathmin 1 (Phospho-Ser37)		1.15
SYK (Phospho-Tyr348)		1.15
HDAC1 (Phospho-Ser421)		1.15
SAPK/JNK (Phospho-Tyr185)		1.15
PDK1 (Phospho-Ser241)		1.15
SHP-2 (Phospho-Tyr542)		1.15
FKHR (Phospho-Ser256)		1.15
NFkB-p65 (Phospho-Ser276)		1.15
p38 MAPK (Phospho-Tyr322)		1.15
Smad3 (Phospho-Ser213)		1.14
SAPK/JNK (Phospho-Thr183)		1.14
FAK (Phospho-Tyr925)		1.14
Androgen Receptor (Phospho-Ser650)		1.14
Opioid Receptor (Phospho-Ser375)		1.13
MARCKS (Phospho-Ser163)		1.13
Pyk2 (Phospho-Tyr402)		1.13
BCL-2 (Phospho-Thr69)		1.13
CD4 (Phospho-Ser433)		1.13
Caspase 9 (Phospho-Ser144)		1.13
Synapsin (Phospho-Ser9)		1.12
LAT (Phospho-Tyr191)		1.12
LCK (Phospho-Tyr192)		1.12
Progesterone Receptor (Phospho-Ser190)		1.12
Tyrosine Hydroxylase (Phospho-Ser19)		1.12
Stathmin 1 (Phospho-Ser24)		1.11
IGF1R (Phospho-Tyr1161)		1.11
Integrin beta-3 (Phospho-Tyr773)		1.11
CPI17 alpha (Phospho-Thr38)		1.11
Fos (Phospho-Thr232)		1.11
HER4/ErbB4 (Phospho-Tyr1284)		1.11
4E-BP1 (Phospho-Thr70)		1.11
ERK3 (Phospho-Ser189)		1.11
Cortactin (Phospho-Tyr466)		1.11
AKT1 (Phospho-Thr308)		1.11
IkB-beta (Phospho-Thr19)		1.1
CaMK2A (Phospho-Thr286)		1.1
MKK4/SEK1 (Phospho-Thr261)		1.1
P73 (Phospho-Tyr99)		1.1
Calsenilin/KCNIP3 (Phospho-Ser63)		1.1
p53 (Phospho-Ser15)		1.1
STAT5A (Phospho-Tyr694)		1.1
PKD1/PKC mu (Phospho-Ser205)		1.1
Smad2 (Phospho-Thr220)		1.1
HER3/ErbB3 (Phospho-Tyr1222)		1.1
CREB (Phospho-Ser129)		1.1
G3BP-1 (Phospho-Ser232)		1.1
Ras-GRF1 (Phospho-Ser916)		1.09
p130Cas (Phospho-Tyr410)		1.09
PKR (Phospho-Thr446)		1.09
STAT6 (Phospho-Tyr641)		1.09
GAP43 (Phospho-Ser41)		1.09
HSL (Phospho-Ser552/563)		1.09
Cortactin (Phospho-Tyr421)		1.09
BCL-2 (Phospho-Thr56)		1.09
E2F1 (Phospho-Thr433)		1.09
Lamin A (Phospho-Ser22)		1.09
ATPase (Phospho-Ser16)		1.09
Interferon-gamma receptor alpha chain precursor (Phospho-Tyr457)		1.09
CDK5 (Phospho-Tyr15)		1.09
ATF1 (Phospho-Ser63)		1.09
CD19 (Phospho-Tyr531)		1.08
Tau (Phospho-Ser262)		1.08
c-Jun (Phospho-Ser243)		1.08
CDC25A (Phospho-Ser75)		1.08
MDM2 (Phospho-Ser166)		1.08
Met (Phospho-Tyr1003)		1.08
TIF-IA (Phospho-Ser649)		1.08
Caspase 9 (Phospho-Ser196)		1.08
EGFR (Phospho-Thr693)		1.08
P70S6K (Phospho-Ser411)		1.08
IKK-alpha (Phospho-Thr23)		1.08
Src (Phospho-Tyr529)		1.07
Integrin beta-3 (Phospho-Tyr785)		1.07
Tau (Phospho-Ser214)		1.07
Smad2 (Phospho-Ser250)		1.07
Tau (Phospho-Thr231)		1.07
CDC25B (Phospho-Ser323)		1.07
IRS-1 (Phospho-Ser636)		1.06
DAPP1 (Phospho-Tyr139)		1.06
FOXO1/3/4-pan (Phospho-Thr24/32)		1.06
Keratin 18 (Phospho-Ser33)		1.06
ALK (Phospho-Tyr1604)		1.06
CREB (Phospho-Thr100)		1.06
MEF2A (Phospho-Thr312)		1.06
CK2-b (Phospho-Ser209)		1.06
SREBP-1 (Phospho-Ser439)		1.06
Cyclin D3 (Phospho-Thr283)		1.06
p53 (Phospho-Ser9)		1.06
MITF (Phospho-Ser73)		1.06
Survivin (Phospho-Thr117)		1.06
BCR (Phospho-Tyr177)		1.06
EGFR (Phospho-Ser1070)		1.06
IGF1R (Phospho-Tyr1165/1166)		1.05
Tau (Phospho-Ser422)		1.05
Tau (Phospho-Ser235)		1.05
VEGFR2 (Phospho-Tyr1214)		1.05
AKT1 (Phospho-Tyr326)		1.05
AMPK1/AMPK2 (Phospho-Ser485/491)		1.04
HSF1 (Phospho-Ser303)		1.04
Caveolin-1 (Phospho-Tyr14)		1.04
Lamin A/C (Phospho-Ser392)		1.04
BAD (Phospho-Ser155)		1.04
HDAC8 (Phospho-Ser39)		1.04
Smad3 (Phospho-Thr179)		1.04
DAB1 (Phospho-Tyr232)		1.04
LYN (Phospho-Tyr507)		1.03
HSP27 (Phospho-Ser78)		1.03
Raf1 (Phospho-Tyr341)		1.03
MEK1 (Phospho-Thr286)		1.03
MAP3K7/TAK1 (Phospho-Thr184)		1.03
Paxillin (Phospho-Tyr31)		1.03
DAB1 (Phospho-Tyr220)		1.03
IkB-alpha (Phospho-Ser32/36)		1.03
Caspase 9 (Phospho-Thr125)		1.03
AKT1 (Phospho-Thr72)		1.03
FKHRL1/FOXO3A (Phospho-Ser253)		1.02
HDAC4 (Phospho-Ser632)		1.02
Trk B (Phospho-Tyr515)		1.02
WASP (Phospho-Tyr290)		1.02
NFkB-p65 (Phospho-Ser468)		1.02
BAD (Phospho-Ser91/128)		1.02
NFkB-p100/p52 (Phospho-Ser869)		1.02
PPAR-gamma (Phospho-Ser112)		1.02
Tuberin/TSC2 (Phospho-Thr1462)		1.02
STAT5B (Phospho-Ser731)		1.02
MKK6/MAP2K6 (Phospho-Ser207)		1.02
Smad1 (Phospho-Ser465)		1.02
AKT1 (Phospho-Ser124)		1.02
Caspase 1 (Phospho-Ser376)		1.02
Actin Pan (a/b/g) (Phospho-Tyr55/53)		1.02
Tyrosine Hydroxylase (Phospho-Ser8)		1.01
JAK2 (Phospho-Tyr221)		1.01
HSP90B (Phospho-Ser254)		1.01
Src (Phospho-Ser75)		1.01
HDAC3 (Phospho-Ser424)		1.01
DNA-PK (Phospho-Thr2647)		1.01
Merlin (Phospho-Ser518)		1.01
PKD2 (Phospho-Ser876)		1.01
GABA-RB (Phospho-Ser434)		1.01
HER2 (Phospho-Tyr1248)		1.01
Rb (Phospho-Ser807)		1.01
Myosin regulatory light chain 2 (Phospho-Ser18)		1.01
A-RAF (Phospho-Tyr301/302)		1.01
14-3-3 zeta (Phospho-Ser58)		1
Claudin 7 (Phospho-Tyr210)		1
NFkB-p65 (Phospho-Ser529)		1
Gab1 (Phospho-Tyr627)		1
MKP-1 (Phospho-Ser359)		1
GSK3 beta (Phospho-Ser9)		1
EPHA2/3/4 (Phospho-Tyr588/596)		1
CDC25C (Phospho-Ser216)		1
IGF2R (Phospho-Ser2409)		1
PKC delta (Phospho-Thr505)		1
FAK (Phospho-Tyr576)		1
VAV2 (Phospho-Tyr142)		1
GRB10/Growth factor receptor-bound protein 10 (Phospho-Tyr67)		1
IRS-1 (Phospho-Ser307)		1
Raf1 (Phospho-Ser338)		0.99
VEGFR2 (Phospho-Tyr1175)		0.99
Chk1 (Phospho-Ser280)		0.99
Ephrin B2 (Phospho-Tyr330)		0.99
IL-2RA/CD25 (Phospho-Ser268)		0.99
Zap-70 (Phospho-Tyr319)		0.99
Catalase (Phospho-Tyr385)		0.99
p53 (Phospho-Thr18)		0.98
S6 Ribosomal Protein (Phospho-Ser235)		0.98
Estrogen Receptor-alpha (Phospho-Ser104)		0.98
Tyrosine Hydroxylase (Phospho-Ser31)		0.98
Cyclin B1 (Phospho-Ser126)		0.98
Catenin beta (Phospho-Tyr489)		0.98
PDGFR beta (Phospho-Tyr751)		0.98
PKR (Phospho-Thr451)		0.98
Mst1/Mst2 (Phospho-Thr183)		0.98
CK1-A (Phospho-Thr321)		0.98
GATA1 (Phospho-Ser310)		0.97
AurA (Phospho-Ser342)		0.97
WAVE1 (Phospho-Tyr125)		0.97
NFkB-p105/p50 (Phospho-Ser927)		0.97
c-Jun (Phospho-Thr239)		0.97
4E-BP1 (Phospho-Ser65)		0.97
IL-13R/CD213a1 (Phospho-Tyr405)		0.97
GluR1 (Phospho-Ser849)		0.97
Tau (Phospho-Ser356)		0.97
Dok-1 (Phospho-Tyr398)		0.97
MEK1 (Phospho-Ser217)		0.97
HNF4 alpha (Phospho-Ser313)		0.96
RelB (Phospho-Ser552)		0.96
LCK (Phospho-Tyr393)		0.96
STAT5A (Phospho-Ser780)		0.96
Interferon-alpha/beta receptor alpha chain (Phospho-Tyr466)		0.96
STAT1 (Phospho-Ser727)		0.96
DNA-PK (Phospho-Thr2638)		0.96
Histone H3.1 (Phospho-Ser10)		0.96
MAP3K8/COT (Phospho-Thr290)		0.96
PKC beta/PKCB (Phospho-Ser661)		0.96
PKD1/PKC mu (Phospho-Ser910)		0.95
HER3/ErbB3 (Phospho-Tyr1289)		0.95
GluR1 (Phospho-Ser863)		0.95
SHP-2 (Phospho-Tyr580)		0.95
AMPK1/AMPK2 (Phospho-Thr183/172)		0.95
PLD1 (Phospho-Ser561)		0.95
Cyclin B1 (Phospho-Ser147)		0.95
Estrogen Receptor-alpha (Phospho-Ser106)		0.95
GluR2 (Phospho-Ser880)		0.94
Myc (Phospho-Thr358)		0.94
MEK2 (Phospho-Thr394)		0.94
STAT3 (Phospho-Ser727)		0.94
VEGFR2 (Phospho-Tyr1059)		0.94
6-phosphofructo-2-kinase/fructose-2,6-biphosphatase 2 (PFKFB2) (Phospho-Ser483)		0.94
Zap-70 (Phospho-Tyr493)		0.94
BRCA1 (Phospho-Ser1457)		0.93
Tyrosine Hydroxylase (Phospho-Ser40)		0.93
SRF (Phospho-Ser99)		0.93
JAK1 (Phospho-Tyr1022)		0.93
VEGFR1 (Phospho-Tyr1333)		0.93
HSP90B (Phospho-Ser226)		0.93
STAT4 (Phospho-Tyr693)		0.92
Catenin beta (Phospho-Ser37)		0.92
P70S6K (Phospho-Ser371)		0.92
AMPK beta1 (Phospho-Ser182)		0.92
c-Jun (Phospho-Ser63)		0.92
Histone H2A.X (Phospho-Ser139)		0.92
P90RSK (Phospho-Thr573)		0.92
BAD (Phospho-Ser112)		0.91
P95/NBS1 (Phospho-Ser343)		0.91
Amyloid beta A4 (Phospho-Thr743/668)		0.91
p27Kip1 (Phospho-Ser10)		0.91
PAK1/2 (Phospho-Ser199)		0.91
CREB (Phospho-Ser133)		0.9
IL-4R/CD124 (Phospho-Tyr497)		0.89
HRS (Phospho-Tyr334)		0.89
BID (Phospho-Ser78)		0.89
Connexin 43 (Phospho-Ser367)		0.89
c-Abl (Phospho-Tyr412)		0.89
IKK-gamma (Phospho-Ser31)		0.89
HDAC5 (Phospho-Ser498)		0.89
IKK-beta (Phospho-Tyr188)		0.89
PLC beta3 (Phospho-Ser1105)		0.89
AurA (Phospho-Thr288)		0.89
LIMK1 (Phospho-Thr508)		0.88
FGFR1 (Phospho-Tyr766)		0.88
Tau (Phospho-Thr212)		0.88
BCL-XL (Phospho-Thr47)		0.88
PI3-kinase p85-subunit alpha/gamma (Phospho-Tyr467/Tyr199)		0.88
LCK (Phospho-Tyr505)		0.88
PLCG1 (Phospho-Tyr783)		0.88
PKC zeta (Phospho-Thr560)		0.87
Cyclin E1 (Phospho-Thr77)		0.87
MEF2A (Phospho-Ser408)		0.87
p53 (Phospho-Ser33)		0.87
BLNK (Phospho-Tyr96)		0.87
TOP2A/DNA topoisomerase II (Phospho-Ser1106)		0.87
p44/42 MAPK (Phospho-Tyr204)		0.87
Smad3 (Phospho-Ser204)		0.87
MKK3/MAP2K3 (Phospho-Ser189)		0.87
CDK2 (Phospho-Thr160)		0.87
DARPP-32 (Phospho-Thr34)		0.86
WEE1 (Phospho-Ser53)		0.86
p53 (Phospho-Ser378)		0.86
Filamin A (Phospho-Ser2152)		0.86
STAT3 (Phospho-Tyr705)		0.86
Epo-R (Phospho-Tyr368)		0.86
Cyclin D1 (Phospho-Thr286)		0.86
PLK1 (Phospho-Thr210)		0.86
NFkB-p65 (Phospho-Ser536)		0.86
NFkB-p65 (Phospho-Thr435)		0.86
Pyk2 (Phospho-Tyr881)		0.86
NFkB-p65 (Phospho-Ser311)		0.85
Catenin delta-1 (Phospho-Tyr228)		0.85
ASK1 (Phospho-Ser83)		0.85
LKB1 (Phospho-Ser428)		0.85
Catenin beta (Phospho-Thr41/Ser45)		0.85
BCL-2 (Phospho-Ser70)		0.85
CD3Z (Phospho-Tyr142)		0.85
MEK1 (Phospho-Ser298)		0.85
FER (Phospho-Tyr402)		0.84
PTEN (Phospho-Ser370)		0.84
Abl1 (Phospho-Tyr204)		0.84
PAK1 (Phospho-Thr212)		0.84
FLT3 (Phospho-Tyr599)		0.84
MKK4/SEK1 (Phospho-Ser257)		0.84
Integrin beta-1 (Phospho-Thr788)		0.84
M-CSF Receptor (Phospho-Tyr809)		0.84
IRS-1 (Phospho-Ser794)		0.84
Met (Phospho-Tyr1349)		0.83
CREB (Phospho-Ser121)		0.83
Chk1 (Phospho-Ser286)		0.83
Rb (Phospho-Ser780)		0.83
NFkB-p100/p52 (Phospho-Ser865)		0.83
BCR (Phospho-Tyr360)		0.83
CDK1/CDC2 (Phospho-Tyr15)		0.83
RyR2 (Phospho-Ser2808)		0.82
AKT1 (Phospho-Ser473)		0.82
14-3-3 zeta/delta (Phospho-Thr232)		0.82
ACC1 (Phospho-Ser80)		0.82
DDX5/DEAD-box protein 5 (Phospho-Tyr593)		0.82
FGFR1 (Phospho-Tyr154)		0.82
Chk2 (Phospho-Ser516)		0.81
SYK (Phospho-Tyr525)		0.81
PKC zeta (Phospho-Thr410)		0.81
VEGFR2 (Phospho-Tyr951)		0.81
Tau (Phospho-Ser404)		0.81
PTEN (Phospho-Ser380/Thr382/Thr383)		0.81
B-RAF (Phospho-Thr598)		0.81
Chk1 (Phospho-Ser317)		0.81
Elk1 (Phospho-Ser389)		0.81
KIT (Phospho-Tyr721)		0.81
Synapsin (Phospho-Ser62)		0.8
PLC beta3 (Phospho-Ser537)		0.8
PKA CAT (Phospho-Thr197)		0.8
NFkB-p105/p50 (Phospho-Ser893)		0.8
eIF2A (Phospho-Ser51)		0.8
Abl1 (Phospho-Thr754/735)		0.79
EGFR (Phospho-Tyr1172)		0.79
Chk2 (Phospho-Thr387)		0.79
Androgen Receptor (Phospho-Ser213)		0.79
Chk1 (Phospho-Ser345)		0.78
Zap-70 (Phospho-Tyr292)		0.78
IKK-gamma (Phospho-Ser85)		0.78
Pyk2 (Phospho-Tyr580)		0.78
PKC pan activation site (Phospho)		0.78
Claudin 3 (Phospho-Tyr219)		0.78
Src (Phospho-Tyr418)		0.78
CaMK4 (Phospho-Thr196/200)		0.78
CDK7 (Phospho-Thr170)		0.77
MSK1 (Phospho-Thr581)		0.77
MAPKAPK2 (Phospho-Ser272)		0.76
KIT (Phospho-Tyr936)		0.76
MKK3/MAP2K3 (Phospho-Thr222)		0.76
JAK2 (Phospho-Tyr1007)		0.76
ADD1 (Phospho-Ser726)		0.76
Synaptotagmin (Phospho-Thr202)		0.76
IL3RB (Phospho-Tyr593)		0.76
eIF4G (Phospho-Ser1108)		0.75
CDK1/CDC2 (Phospho-Thr14)		0.75
p130Cas (Phospho-Tyr165)		0.75
Mnk1 (Phospho-Thr385)		0.75
IkB-alpha (Phospho-Tyr42)		0.75
Synaptotagmin (Phospho-Ser309)		0.74
IL-10R-alpha (Phospho-Tyr496)		0.73
NFkB-p105/p50 (Phospho-Ser932)		0.73
SMC1 (Phospho-Ser957)		0.73
P90RSK (Phospho-Ser380)		0.73
Estrogen Receptor-alpha (Phospho-Ser167)		0.73
Caspase 9 (Phospho-Tyr153)		0.73
LAT (Phospho-Tyr171)		0.72
HDAC2 (Phospho-Ser394)		0.71
STAT6 (Phospho-Thr645)		0.7
Caspase 8 (Phospho-Ser347)		0.7
EGFR (Phospho-Tyr1110)		0.7
Caspase 6 (Phospho-Ser257)		0.7
P90RSK (Phospho-Thr359/Ser363)		0.69
ACC1 (Phospho-Ser79)		0.68
P70S6K (Phospho-Thr229)		0.67
BTK (Phospho-Tyr223)		0.67
PKD1/PKC mu (Phospho-Tyr463)		0.66
14-3-3 beta/zeta (Phospho-Ser184/186)		0.65
PLCG1 (Phospho-Tyr771)		0.65
Raf1 (Phospho-Ser289)		0.64
mTOR (Phospho-Ser2481)		0.62
MKP-1/2 (Phospho-Ser296/318)		0.62
MARCKS (Phospho-Ser158)		0.61
HSP90 co-chaperone Cdc37 (Phospho-Ser13)		0.61
GTPase activating protein (Phospho-Ser387)		0.61
MEF2A (Phospho-Thr319)		0.6
IKK-alpha/beta (Phospho-Ser180/181)		0.6
JNK1/2/3 (Phospho-Thr183/Tyr185)		0.6
Rel (Phospho-Ser503)		0.58
VASP (Phospho-Ser157)		0.56
PDGFR beta (Phospho-Tyr740)		0.56
Integrin beta-4 (Phospho-Tyr1510)		0.56
MKK7/MAP2K7 (Phospho-Ser271)		0.56
AKT1 (Phospho-Thr450)		0.53
PLCG2 (Phospho-Tyr753)		0.52
VASP (Phospho-Ser238)		0.51
AKT1S1 (Phospho-Thr246)		0.51
p38 MAPK (Phospho-Tyr182)		0.51
Tau (Phospho-Ser396)		0.51
eNOS (Phospho-Ser1177)		0.5
HSP27 (Phospho-Ser82)		0.49
SP1 (Phospho-Thr739)		0.49
c-PLA2 (Phospho-Ser505)		0.49
PKC delta (Phospho-Ser645)		0.49
Rho/Rac guanine nucleotide exchange factor 2 (Phospho-Ser885)		0.45
ATRIP (Phospho-Ser68/72)		0.44
Raf1 (Phospho-Ser621)		0.39
LKB1 (Phospho-Thr189)		0.37
EPB41 (Phospho-Tyr418/660)		0.32
FAK (Phospho-Tyr397)		0.32

## Sheet: Figure 5
	Figure 5B
	Vector	shPgd	shG6pd	shPgls
	0.1881	0.553279	0.182824	0.184699
	Figure 5C
	0	10	100	1000
	0.09	0.12	0.15	0.2
	Figure 5D
	Figure 5E
	Figure 5F
	IRS-1 WT (Pgdfl/fl)	IRS-1 WT (Pgdfl/flLysMCre)	IRS-1 S307A (Pgdfl/fl)	IRS-1 S307A (Pgdfl/flLysMCre)	Negative Control	Positive Control
	60.5	74.2	57.4	53.5	6.3	100
	63.7	72.4	57	51.4	7.5	99.75
	67.4	73.1	56.6	52.2	8.7	101.3
	Figure 5G
	IRS-1 WT (Pgdfl/fl)	IRS-1 WT (Pgdfl/flLysMCre)	IRS-1 S307A (Pgdfl/fl)	IRS-1 S307A (Pgdfl/flLysMCre)
	611	770	639	622
	595	759	618	639
	620	733	622	645
								Figure 5I
	Figure 5H
	IRS-1 WT (Pgdfl/fl)	IRS-1 WT (Pgdfl/flLysMCre)	IRS-1 S307A (Pgdfl/fl)	IRS-1 S307A (Pgdfl/flLysMCre)
	466	369	511	515
	494	355	504	480
	471	384	493	466
	Figure 5J
	Pgdfl/fl + Vehicle	Pgdfl/flLysMCre + Vehicle	Pgdfl/fl + NAC	Pgdfl/flLysMCre + NAC
	998	1277	1066	964
	986	1254	1072	989
	1053	1207	1005	1005
	Figure 5K
	Pgdfl/fl + Vehicle	Pgdfl/flLysMCre + Vehicle	Pgdfl/fl + NAC	Pgdfl/flLysMCre + NAC	Negative Control	Positive Control
	38.3	62.5	21.4	47.2	1.5	104.2
	26.7	73.7	29.2	53	1.7	96.6
	20.5	88.5	15.5	26.8	2.6	99.2
	Figure 5L
	Pgdfl/fl + Vehicle	Pgdfl/flLysMCre + Vehicle	Pgdfl/fl + NAC	Pgdfl/flLysMCre + NAC
	313	262	323	301
	318	275	322	308
	330	266	307	318

## Sheet: Figure 6
	Figure 6A
	Vehicle	6AN
	94.3	93.4
	96.8	95.7
	97.4	92.4
	95.2	97.1
	Figure 6B
	Arginase 1			iNOS2
	Vehicle	6AN		Vehcile	6AN
	693	529		1980	284
	762	446		2318	256
	745	432		1920	309
	Figure 6C
		CD4+ T cells					CD8+ T cells
	Vehicle	6AN	Negative Control	Positive Control		Pgdfl/fl	Pgdfl/flLysMcre	Negative Control	Positive Control
	53.6	76.4	3.5	101.9		49.5	69.2	5.1	102.4
	33.4	71.2	4.8	101.1		54.5	77.3	4.3	96.5
	51.3	82.3	5.2	97		39.4	70.2	3.8	101.1
	Figure 6D
		Untreated					Vehicle treated M-MDSC					6AN treated M-MDSC
	0	0	0	0	0	0	0	0	0	0	0	0	0	0	0	0
	7	12.152	31.1805	35.301	22.869	22.05	21.386	19.602	20.181	13.95	13.95	19.0575	17.408	16.8175	17.408	15.872
	10	52.038	53.802	53.6625	53.24	46.746	42.4	50.43	59.048	44.1	38.988	25.432	28.322	43.56	26.112	36.1415
	13	63.888	70.886	85.2355	83.232	54.675	58.725	73.002	93.636	93.288	61.9415	42.588	33.6875	60.306	25.947	41.454
	16	101.4	97.5	127.832	104.976	66.0275	96.9105	106.434	182.272	109.512	99.7195	66.27	59.048	62.775	41.8275	48.668
	19	122.192	108.147	116.463	141.288	76.832	81.9315	71.656	116.272	71.8875	66.3255	45.3005	56.3945	69.5835	33.696	44.376
	21	156.426	149.683	174.636	182.272	99.7195	107.892	136.242	194.481	97.5375	110.412	61.364	76.832	93.639	50.8475	56.144
	24	230.262	208.896	292.032	268.324	153.6	203.456	200.376	279.776	149.698	171.058	97.216	107.388	109.512	85.6745	78.75
	27	317.608	199.761	372.087	282.296	202.176	309.304	303.75	290.421	320.568	255.792	91.2925	121.104	161.604	91.936	127.8
	30	307.084	383.268	571.256	395.136	298.116	745.42	306.128	389.228	413.526	384.552	112.896	168.338	186.517	119.422	128.774
	33	527.009	585.216	646.866	619.038	545.722	944.541	491.744	627.053	583.176	499.023	221.804	248.832	249.158	178.537	167.936
	Figure 6E
		Pgdfl/flLysMCre + Isotype							Pgdfl/flLysMCre + Anti-PD-1							Pgdfl/fl + Isotype							Pgdfl/fl + Anti-PD-1
	0	0	0	0	0	0	0	0	0	0	0	0	0	0	0	0	0	0	0	0	0		0	0	0	0	0	0
	9	18.513	26.011	21.4375	24.5025	19.0575	15.376	26.011	40.572	23.552	23.976	18.944	26.011	39.69	29.4	42.336	49.368	49.6125	19.456	37.926	39.69		44.376	15.8565	24.624	19.602	27.216	4
	12	49.392	54.5455	45.864	31.752	34.4605	14.8955	41.7545	54.5455	36.288	30.8025	21.4375	58.752	33.524	53.802	77.064	86.2125	40.8	43.706	37.8225	46.575		59.7375	53.621	38.808	49.5895	16.896	36.982
	15	78.416	60.7475	28.0645	44.4925	21.4375	35.301	57.6	65.8125	48.9985	21.4375	25.725	47.628	58.4	53.6	98.441	92.512	63.7875	71.7925	70.875	77.184		71.944	70.886	53.6625	25.947	36.1	44.982
	18	95.648	73.2305	51.156	64.386	25.3265	57.112	61.017	74.06	41.6	15.5585	19.992	50.43	65.824	46.93	84.0375	86.022	69.8625	61.364	121.104	108.9		78.4195	58.5385	89.888	30.056	63.7875	62.775
	21	70.272	98.75	48.749	62.775	21.4375	34.9125	40.3855	49.392	43.706	15.376	15.8565	59.168	55.016	28.0645	111.375	81.634	90.569	107.942	145.8	147.6		107.942	79.3305	105.456	50.9535	29.4	26.9344
	24	98.315	103.933	42.527	85.833	21.4375	39.71	67.8375	51.772	44.5465	37.044	16.337	54.6325	61.852	40.344	112.388	110.466	98.441	130.619	134.54	168.683		110.956	65.664	109.512	45.387	17.9685	30.324
	27	99.0945	139.537	46.2275	104.284	26.011	27.7695	66.424	64.061	47.068	28.8585	42.8655	71.8875	102.85	57.33	169.4	122.4	139.552	123.032	124.025	163.37		131.712	81.12	167.936	48.8	21.4375	36.8
	30	131.584	208.25	88.434	171.088	28.512	33.6	105	63.36	53.621	49.392	56.3945	113.438	116.614	68.728	203.638	181.476	178.746	134.832	287.49	187.911		178.746	147.875	288	68.0805	23.976	70.272
	33	142.228	272.734	98.838	249.158	31.046	108	164.836	78.652	61.7625	51.156	38.5875	146.98	133.956	90.0375	214.082	194.4	287.766	188.356	314.792	290.304		258.457	158.438	290.521	60.7475	111.925	36.288
	38	173.4	255.938	141.12	343.188	51.6375	181.476	287.712	90.944	76.832	61.7625	49.6	162.729	156.816	98.838	241.865	275.625	522.199	240.448	340.704	340.312		358.706	252.486	218.05	97.216	135.759	53.958
	Figure 6F
		6AN+Isotype						6AN+Anti-PD-1								Vehicle+Isotype						Vehicle+Anti-PD-1
	0	0	0	0	0	0	0	0	0	0	0	0	0	0	0	0	0	0	0	0	0	0	0	0	0	0	0	0
	10	39.424	40.3065	30.324	23.698	48.6	55.016	44.376	37.926	33.212	14.336	21.964	20.691	28.899	20.808	32.768	37.8225	73.206	53.24	45.387	48.6	39.0165	48.6	25.272	22.95	44.982	39.71	59.094
	13	59.926	40.3855	47.068	35.594	83.232	55.016	34.983	29.808	33.696	15.376	33.462	38.025	15.288	21.2355	39.204	49.368	113.144	63.888	80.4335	71.656	49.096	67.626	35.7435	26.4275	71.424	39.8125	74.0015
	16	59.926	66.654	57.7125	55.016	98.784	76.7295	33.212	28.175	46.2275	19.3185	45.496	52.8	17.408	50.336	54.756	53.958	124.384	81.466	132.878	90.396	93.312	73.728	88.704	53.792	68.9265	128.335	37.2645
	19	73.964	70.886	86.4	102.689	145.762	87.079	31.1805	22.016	48.8	19.456	41.454	43.32	11.368	52.272	57.038	60.0925	142.956	113.764	145.119	144.869	94.64	124.653	33.212	57.038	103.518	53.24	84.035
	22	86.436	75.118	121.838	119.072	102.344	94.9365	47.5875	32.368	52.8	17.661	55.6875	61.9415	15.8565	26.136	71.442	65.1655	148.877	167.214	146.072	192.821	70.875	74.36	32.49	78.1665	106.434	63.7875	110.543
	25	101.25	102.74	113.568	152.626	65.596	131.4	58.5385	40.176	68.85	35.64	56.3295	72.897	13.328	52.65	90.988	79.524	221.03	249.53	258.75	216.302	167.445	92.697	35.378	99.072	169.884	113.438	169.984
	28	128.75	136.242	180.589	100.138	88.938	176.418	48.9985	41.7545	83.582	30.492	60.7475	98.696	25.047	98.838	82.28	108.16	284.376	277.255	305.087	299.88	176.4	124.2	46.746	113.764	187.308	151.38	194.56
	31	172.48	128.576	285.12	246.42	107.648	187.308	85	51.842	153.6	41.7545	84.27	134.848		102.752	133.428	113.438	415.026	393.354	525.312	372.287	309.016	180.918	52.272	123.596	279.864	176.62	295.76
	Figure 6G
		6AN+Isotype					6AN+Anti-PD-1				Vehicle+Isotype					Vehicle+Anti-PD-1
	0	0	0	0	0	0	0	0	0	0	0	0	0	0	0	0	0	0	0
	7	9.6875	26.01	16.896	26.588	17.408	31.487	34.4	27.216	11.83	27.216	20.181	29.808	33.212	8.125	30.324	25.432	27.216	7.7175
	10	51.842	72.828	99.7195	57.7125	53.24	104.284	61.852	55.6875	22.05	98.3125	66.792	78.416	105.338	51.156	56.448	78.336	69.629	56.3135
	13	88.434	107.911	87.725	97.216	58.752	164.152	110.466	89.376	114.376	79.233	118.588	142.228	122.513	91.936	67.626	115.351	99.0945	99.7195
	16	161.172	94.221	191.664	136.93	113.4	232.73	167.706	106.624	144.15	95.2875	159.744	187.308	155.682	65.8125	124.653	185.679	158.143	128.335
	19	226.482	153.062	283.024	224.325	142.884	337.892	221.387	197.173	261.612	201.144	190.782	185.9	252.008	144.652	135.816	275.699	264.654	204.161
	22	303.116	247.5	349.648	187.911	176.418	402.688	276.538	243.682	275.562	176.418	322.752	371.339	346.788	189.584	152.626	270.738	275.699	198.575
	25	409.909	312.666	361.25	289.688	259.92	444.36	340.312	326.4	350.413	243.648	404.6	433.5	455.175	251.424	289.296	382.925	384.592	313.326
	28	509.012	399.384	431.664	426.275	357.637	634.644	499.554	398.664	490.912	349.496	571.389	673.672	636.263	358.858	418.968	651.688	630	516.906
	31	657.758	700.971	861.372	690	398.502	686.664	879.194	609.188	450.356	390.15	859.329	140.36	745	609.188	433.2	770	738.1	423.774
	Figure 6H
	Pgdfl/flLysMCre+Isotype	Pgdfl/flLysMCre+Anti-PD1	Pgdfl/fl+Isotype	Pgdfl/fl+Anti-PD1
	14.5	24.8	9.8	14.2
	12.7	21.1	7.4	8.4
	7.4	14.5	3.4	14.8
	16.8	14.5	11.5	12.7
	15.8	23.7	10.7	18.6
	14.7	18.6	10.8	17.5
	20.5	32.6
	Figure 6I
	Pgdfl/flLysMCre+Isotype	Pgdfl/flLysMCre+Anti-PD1	Pgdfl/fl+Isotype	Pgdfl/fl+Anti-PD1
	6.5	22.4	10.5	17.5
	19.7	14.5	7.5	18.2
	11.4	33.5	9.8	9.4
	12.5	27.6	4.4	13.5
	17.8	19.8	12.4	18.4
	18.8	22.5	10.5	16.1
	17.4	27.6
	Figure 6J
	6AN+Isotype	6AN+Anti-PD1	Vehicle+Isotype	Vehicle+Anti-PD1
	15.1	27.9	11.3	15.3
	12.1	33.1	7.74	8.31
	11.6	17.7	11.1	16.7
	6.98	30.8	7.46	20.6
	15	18.4	10.5	7.59
	20.7	11.8		14.6
	7.22	19.7		4.79
	Figure 6K
	6AN+Isotype	6AN+Anti-PD1	Vehicle+Isotype	Vehicle+Anti-PD1
	13.6	18.9	8.4	6.3
	11.8	27.4	6.3	9.8
	14.9	29.6	7.2	12.8
	21.8	17.8	9.6	12.4
	17.3	21.3	10.4	14.5
	9.8	10.5		13.5
	10.2	18.8		12.2

[truncated: 6 more sheets: Figure 7, Figure S1, Figure S2, Figure S3, Figure S6, Figure S7]
